# Supplementary material for: Association between polygenic risk for Alzheimer’s disease and brain structure in children and adults
Source: Alzheimers Res Ther. 2023 Jun 13;15:109. doi: 10.1186/s13195-023-01256-z (PMC10262429; doi:10.1186/s13195-023-01256-z)
Supplement: Supplementary file 2 — Additional file 2: Table S1. Descriptive details about study sample. Table S2. Number of SNPs at each p-value inclusion threshold. Table S3. A comprehensive list of all MRI metrics examined in our study. Table S4. Interaction of PRS-hemisphere for regional cortex (CA, CT, CV). Table S5. Interaction of PRS-hemisphere for white matter tracts (FA, MD). Table S6. Interaction of PRS-hemisphere for subcortical volume (SV). Table S7.Results for association between all eight PRS and regional cortex (CA, CT, CV). Table S8. Results for association between all eight PRS and subcortical volume (SV). Table S9. Results for association between all eight PRS and whitematter tracts (FA, MD). Table S10. Sensitivity analysis results (ABCD -(Kunkle et al. 2019)) for association between all eight PRS and regional cortex (CA, CT, CV). Table S11. Sensitivity analysis results (ABCD -(Kunkle et al. 2019)) for association between all eight PRS and subcortical volume(SV). Table S12. Sensitivity analysis results (ABCD - (Kunkle et al.2019)) for association between all eight PRS and white matter tracts (FA, MD). Table S13. Results for association between all eight PRS (excluding APOE along with adjust APOE genotype) and regional cortex(CA, CT, CV). Table S14. Results for association between all eight PRS (excluding APOE along with adjust APOE genotype) and subcortical volume (SV). Table S15. Results for association between all eight PRS (excluding APOE along with adjust APOE genotype) and whitematter tracts (FA, MD). Table S16. Sensitivity analysis results (UKB -adjust 40PCs) for association between all eight PRS and regional cortex (CA, CT, CV). Table S17. Sensitivity analysis results (UKB - adjust 40PCs) for association between all eight PRS and subcortical volume (SV). Table S18.Sensitivity analysis results (UKB - adjust 40PCs) for association between all eight PRS and white matter tracts (FA, MD). Table S19. Sensitivity analysis results (ABCD - adjust birth weight and gestational age) for a [file 13195_2023_1256_MOESM2_ESM.xls]

## Sheet: Index
Table	Contents
Table S1	Descriptive details about study sample
Table S2	Number of SNPs at each p-value inclusion threshold
Table S2	A comprehensive list of all MRI metrics examined in our study
Table S4	Interaction of PRS-hemisphere for regional cortex (CA, CT, CV)
Table S5	Interaction of PRS-hemisphere for white matter tracts (FA, MD)
Table S6	Interaction of PRS-hemisphere for subcortical volume (SV)
Table S7	Results for association between all eight PRS and regional cortex(CA, CT, CV)
Table S8	Results for association between all eight PRS and subcortical volume (SV)
Table S9	Results for association between all eight PRS and white matter tracts (FA, MD)
Table S10	Sensitivity analysis results (ABCD - (Kunkle et al. 2019)) for association between all eight PRS and regional cortex(CA, CT, CV)
Table S11	Sensitivity analysis results (ABCD - (Kunkle et al. 2019)) for association between all eight PRS and subcortical volume (SV)
Table S12	Sensitivity analysis results (ABCD - (Kunkle et al. 2019)) for association between all eight PRS and white matter tracts (FA, MD)
Table S13	Results for association between all eight PRS (excluding APOE along with adjust APOE genotype) and regional cortex(CA, CT, CV)
Table S14	Results for association between all eight PRS (excluding APOE along with adjust APOE genotype) and subcortical volume (SV)
Table S15	Results for association between all eight PRS (excluding APOE along with adjust APOE genotype) and white matter tracts (FA, MD)
Table S16	Sensitivity analysis results (UKB - adjust 40PCs) for association between all eight PRS and regional cortex(CA, CT, CV)
Table S17	Sensitivity analysis results (UKB - adjust 40PCs) for association between all eight PRS and subcortical volume (SV)
Table S18	Sensitivity analysis results (UKB - adjust 40PCs) for association between all eight PRS and white matter tracts (FA, MD)
Table S19	Sensitivity analysis results (ABCD - adjust birth weight and gestational age) for association between all eight PRS and regional cortex(CA, CT, CV)
Table S20	Sensitivity analysis results (ABCD - adjust birth weight and gestational age) for association between all eight PRS and subcortical volume (SV)
Table S21	Sensitivity analysis results (ABCD - adjust birth weight and gestational age) for association between all eight PRS and white matter tracts (FA, MD)
Table S22	Sensitivity analysis results (outliers winsorized) for association between all eight PRS and regional cortex(CA, CT, CV)
Table S23	Sensitivity analysis results (outliers winsorized) for association between all eight PRS and subcortical volume (SV)
Table S24	Sensitivity analysis results (outliers winsorized) for association between all eight PRS and white matter tracts (FA, MD)

## Sheet: S1 
Table S1	Descriptive details about study sample
			Sex		Age
Dataset	Phenotype	N	Female	Male	Mean	SD	Min	Max
ABCD	CA of cortex	4660	2178	2482	9.93155	0.735621	9	11
	CT of cortex	4660	2178	2482	9.93155	0.735621	9	11
	CV of cortex	4660	2178	2482	9.93155	0.735621	9	11
	FA of white matter tracts	4660	2178	2482	9.93155	0.735621	9	11
	MD of white matter tracts	4660	2178	2482	9.93155	0.735621	9	11
	SV of Subcortex	4660	2178	2482	9.93155	0.735621	9	11
UKB	CA of cortex	23353	12144	11209	64.524	7.50476	46	82
	CT of cortex	23353	12144	11209	64.524	7.50476	46	82
	CV of cortex	23353	12144	11209	64.524	7.50476	46	82
	FA of white matter tracts	21895	11440	10455	64.5427	7.49987	46	82
	MD of white matter tracts	21895	11440	10455	64.5427	7.49987	46	82
	SV of Subcortex	23197	12064	11133	64.5216	7.51231	46	82
CT: cortical thickness, CV: cortical volume, CA: cortical area, FA: fractional anisotropy, SV: subcortical volume, MD: mean diffusivity, SD: standard deviation, ABCD: Adolescent Brain Cognitive Development Study, UKB: UK Biobank

## Sheet: S2
Table S2 Number of SNPs at each p-value inclusion threshold
PRS Threshold	Number of SNPs
Dataset	ABCD	UKB	ABCD	ABCD	UKB
Source AD GWAS	(Schwartzentruber et al. 2021)	(Kunkle et al. 2019)	(Kunkle et al. 2019)	(Schwartzentruber et al. 2021)	(Kunkle et al. 2019)
Exclude APOE	no	no	no	yes	yes
5e-08	109	58	59	50	17
1e-06	156	76	84	86	30
5e-06	209	96	105	132	44
1e-05	238	120	129	160	65
5e-05	402	232	250	319	170
0.0001	554	346	368	468	281
0.001	2370	1855	1960	2266	1770
0.01	13733	12361	13052	13586	12244
PRS, polygenic risk score; SNP, single-nucleotide polymorphism; ABCD, Adolescent Brain Cognitive Development Study; UKB, UK Biobank;

## Sheet: S3
Table S3: A comprehensive list of all MRI metrics examined in our study
ABCD
Cortical Measures					White Matter Measures (abcd_dti_p101.txt)				Subcortial Measures
Regions	Cortical thickness (CT)	Cortical area (CA)	Cortical volume (CV)		Tracts	Fractional anisotropy (FA)	Mean diffusivity (MD)		Structures	Subcortial volume (SV)
lh-Banks of Superior Temporal Sulcus'	smri_thick_cdk_banksstslh'	smri_area_cdk_banksstslh'	smri_vol_cdk_banksstslh'		left anterior thalamic radiations	dmri_dtifa_fiberat_atrlh	dmri_dtimd_fiberat_atrlh		thalamus-proper (left)	smri_vol_scs_tplh
lh-caudalanteriorcingulate'	smri_thick_cdk_cdacatelh'	smri_area_cdk_cdacatelh'	smri_vol_cdk_cdacatelh'		right anterior thalamic radiations	dmri_dtifa_fiberat_atrrh	dmri_dtimd_fiberat_atrrh		caudate (left)	smri_vol_scs_caudatelh
lh-caudalmiddlefrontal'	smri_thick_cdk_cdmdfrlh'	smri_area_cdk_cdmdfrlh'	smri_vol_cdk_cdmdfrlh'		left cingulate cingulum	dmri_dtifa_fiberat_cgclh	dmri_dtimd_fiberat_cgclh		putamen (left)	smri_vol_scs_putamenlh
lh-cuneus'	smri_thick_cdk_cuneuslh'	smri_area_cdk_cuneuslh'	smri_vol_cdk_cuneuslh'		right cingulate cingulum	dmri_dtifa_fiberat_cgcrh	dmri_dtimd_fiberat_cgcrh		pallidum (left)	smri_vol_scs_pallidumlh
lh-entorhinal'	smri_thick_cdk_ehinallh'	smri_area_cdk_ehinallh'	smri_vol_cdk_ehinallh'		left parahippocampal cingulum	dmri_dtifa_fiberat_cghlh	dmri_dtimd_fiberat_cghlh		hippocampus (left)	smri_vol_scs_hpuslh
lh-fusiform'	smri_thick_cdk_fusiformlh'	smri_area_cdk_fusiformlh'	smri_vol_cdk_fusiformlh'		right parahippocampal cingulum	dmri_dtifa_fiberat_cghrh	dmri_dtimd_fiberat_cghrh		amygdala (left)	smri_vol_scs_amygdalalh
lh-inferiorparietal'	smri_thick_cdk_ifpllh'	smri_area_cdk_ifpllh'	smri_vol_cdk_ifpllh'		left corticospinal/pyramidal	dmri_dtifa_fiberat_cstlh	dmri_dtimd_fiberat_cstlh		accumbens-area (left)	smri_vol_scs_aal
lh-inferiortemporal'	smri_thick_cdk_iftmlh'	smri_area_cdk_iftmlh'	smri_vol_cdk_iftmlh'		right corticospinal/pyramidal	dmri_dtifa_fiberat_cstrh	dmri_dtimd_fiberat_cstrh		thalamus-proper (right)	smri_vol_scs_tprh
lh-isthmuscingulate'	smri_thick_cdk_ihcatelh'	smri_area_cdk_ihcatelh'	smri_vol_cdk_ihcatelh'		foreceps major	dmri_dtifa_fiberat_fmaj	dmri_dtimd_fiberat_fmaj		caudate (right)	smri_vol_scs_caudaterh
lh-lateraloccipital'	smri_thick_cdk_locclh'	smri_area_cdk_locclh'	smri_vol_cdk_locclh'		foreceps minor	dmri_dtifa_fiberat_fmin	dmri_dtimd_fiberat_fmin		putamen (right)	smri_vol_scs_putamenrh
lh-lateralorbitofrontal'	smri_thick_cdk_lobfrlh'	smri_area_cdk_lobfrlh'	smri_vol_cdk_lobfrlh'		left fornix	dmri_dtifa_fiberat_fxlh	dmri_dtimd_fiberat_fxlh		pallidum (right)	smri_vol_scs_pallidumrh
lh-lingual'	smri_thick_cdk_linguallh'	smri_area_cdk_linguallh'	smri_vol_cdk_linguallh'		right fornix	dmri_dtifa_fiberat_fxrh	dmri_dtimd_fiberat_fxrh		hippocampus (right)	smri_vol_scs_hpusrh
lh-medialorbitofrontal'	smri_thick_cdk_mobfrlh'	smri_area_cdk_mobfrlh'	smri_vol_cdk_mobfrlh'		left inferior-fronto-occipital fasiculus	dmri_dtifa_fiberat_ifolh	dmri_dtimd_fiberat_ifolh		amygdala (right)	smri_vol_scs_amygdalarh
lh-middletemporal'	smri_thick_cdk_mdtmlh'	smri_area_cdk_mdtmlh'	smri_vol_cdk_mdtmlh'		right inferior-fronto-occipital fasiculus	dmri_dtifa_fiberat_iforh	dmri_dtimd_fiberat_iforh		accumbens-area (right)	smri_vol_scs_aar
lh-parahippocampal'	smri_thick_cdk_parahpallh'	smri_area_cdk_parahpallh'	smri_vol_cdk_parahpallh'		left inferior longitudinal fasiculus	dmri_dtifa_fiberat_ilflh	dmri_dtimd_fiberat_ilflh
lh-paracentral'	smri_thick_cdk_paracnlh'	smri_area_cdk_paracnlh'	smri_vol_cdk_paracnlh'		right inferior longitudinal fasiculus	dmri_dtifa_fiberat_ilfrh	dmri_dtimd_fiberat_ilfrh
lh-parsopercularis'	smri_thick_cdk_parsopclh'	smri_area_cdk_parsopclh'	smri_vol_cdk_parsopclh'		left superior longitudinal fasiculus	dmri_dtifa_fiberat_slflh	dmri_dtimd_fiberat_slflh
lh-parsorbitalis'	smri_thick_cdk_parsobislh'	smri_area_cdk_parsobislh'	smri_vol_cdk_parsobislh'		right superior longitudinal fasiculus	dmri_dtifa_fiberat_slfrh	dmri_dtimd_fiberat_slfrh
lh-parstriangularis'	smri_thick_cdk_parstgrislh'	smri_area_cdk_parstgrislh'	smri_vol_cdk_parstgrislh'		left uncinate	dmri_dtifa_fiberat_unclh	dmri_dtimd_fiberat_unclh
lh-pericalcarine'	smri_thick_cdk_pericclh'	smri_area_cdk_pericclh'	smri_vol_cdk_pericclh'		right uncinate	dmri_dtifa_fiberat_uncrh	dmri_dtimd_fiberat_uncrh
lh-postcentral'	smri_thick_cdk_postcnlh'	smri_area_cdk_postcnlh'	smri_vol_cdk_postcnlh'
lh-posteriorcingulate'	smri_thick_cdk_ptcatelh'	smri_area_cdk_ptcatelh'	smri_vol_cdk_ptcatelh'
lh-precentral'	smri_thick_cdk_precnlh'	smri_area_cdk_precnlh'	smri_vol_cdk_precnlh'
lh-precuneus'	smri_thick_cdk_pclh'	smri_area_cdk_pclh'	smri_vol_cdk_pclh'
lh-rostralanteriorcingulate'	smri_thick_cdk_rracatelh'	smri_area_cdk_rracatelh'	smri_vol_cdk_rracatelh'
lh-rostralmiddlefrontal'	smri_thick_cdk_rrmdfrlh'	smri_area_cdk_rrmdfrlh'	smri_vol_cdk_rrmdfrlh'
lh-superiorfrontal'	smri_thick_cdk_sufrlh'	smri_area_cdk_sufrlh'	smri_vol_cdk_sufrlh'
lh-superiorparietal'	smri_thick_cdk_supllh'	smri_area_cdk_supllh'	smri_vol_cdk_supllh'
lh-superiortemporal'	smri_thick_cdk_sutmlh'	smri_area_cdk_sutmlh'	smri_vol_cdk_sutmlh'
lh-supramarginal'	smri_thick_cdk_smlh'	smri_area_cdk_smlh'	smri_vol_cdk_smlh'
lh-frontalpole'	smri_thick_cdk_frpolelh'	smri_area_cdk_frpolelh'	smri_vol_cdk_frpolelh'
lh-temporalpole'	smri_thick_cdk_tmpolelh'	smri_area_cdk_tmpolelh'	smri_vol_cdk_tmpolelh'
lh-transversetemporal'	smri_thick_cdk_trvtmlh'	smri_area_cdk_trvtmlh'	smri_vol_cdk_trvtmlh'
lh-insula'	smri_thick_cdk_insulalh'	smri_area_cdk_insulalh'	smri_vol_cdk_insulalh'
rh-Banks of Superior Temporal Sulcus'	smri_thick_cdk_banksstsrh'	smri_area_cdk_banksstsrh'	smri_vol_cdk_banksstsrh'
rh-caudalanteriorcingulate'	smri_thick_cdk_cdacaterh'	smri_area_cdk_cdacaterh'	smri_vol_cdk_cdacaterh'
rh-caudalmiddlefrontal'	smri_thick_cdk_cdmdfrrh'	smri_area_cdk_cdmdfrrh'	smri_vol_cdk_cdmdfrrh'
rh-cuneus'	smri_thick_cdk_cuneusrh'	smri_area_cdk_cuneusrh'	smri_vol_cdk_cuneusrh'
rh-entorhinal'	smri_thick_cdk_ehinalrh'	smri_area_cdk_ehinalrh'	smri_vol_cdk_ehinalrh'
rh-fusiform'	smri_thick_cdk_fusiformrh'	smri_area_cdk_fusiformrh'	smri_vol_cdk_fusiformrh'
rh-inferiorparietal'	smri_thick_cdk_ifplrh'	smri_area_cdk_ifplrh'	smri_vol_cdk_ifplrh'
rh-inferiortemporal'	smri_thick_cdk_iftmrh'	smri_area_cdk_iftmrh'	smri_vol_cdk_iftmrh'
rh-isthmuscingulate'	smri_thick_cdk_ihcaterh'	smri_area_cdk_ihcaterh'	smri_vol_cdk_ihcaterh'
rh-lateraloccipital'	smri_thick_cdk_loccrh'	smri_area_cdk_loccrh'	smri_vol_cdk_loccrh'
rh-lateralorbitofrontal'	smri_thick_cdk_lobfrrh'	smri_area_cdk_lobfrrh'	smri_vol_cdk_lobfrrh'
rh-lingual'	smri_thick_cdk_lingualrh'	smri_area_cdk_lingualrh'	smri_vol_cdk_lingualrh'
rh-medialorbitofrontal'	smri_thick_cdk_mobfrrh'	smri_area_cdk_mobfrrh'	smri_vol_cdk_mobfrrh'
rh-middletemporal'	smri_thick_cdk_mdtmrh'	smri_area_cdk_mdtmrh'	smri_vol_cdk_mdtmrh'
rh-parahippocampal'	smri_thick_cdk_parahpalrh'	smri_area_cdk_parahpalrh'	smri_vol_cdk_parahpalrh'
rh-paracentral'	smri_thick_cdk_paracnrh'	smri_area_cdk_paracnrh'	smri_vol_cdk_paracnrh'
rh-parsopercularis'	smri_thick_cdk_parsopcrh'	smri_area_cdk_parsopcrh'	smri_vol_cdk_parsopcrh'
rh-parsorbitalis'	smri_thick_cdk_parsobisrh'	smri_area_cdk_parsobisrh'	smri_vol_cdk_parsobisrh'
rh-parstriangularis'	smri_thick_cdk_parstgrisrh'	smri_area_cdk_parstgrisrh'	smri_vol_cdk_parstgrisrh'
rh-pericalcarine'	smri_thick_cdk_periccrh'	smri_area_cdk_periccrh'	smri_vol_cdk_periccrh'
rh-postcentral'	smri_thick_cdk_postcnrh'	smri_area_cdk_postcnrh'	smri_vol_cdk_postcnrh'
rh-posteriorcingulate'	smri_thick_cdk_ptcaterh'	smri_area_cdk_ptcaterh'	smri_vol_cdk_ptcaterh'
rh-precentral'	smri_thick_cdk_precnrh'	smri_area_cdk_precnrh'	smri_vol_cdk_precnrh'
rh-precuneus'	smri_thick_cdk_pcrh'	smri_area_cdk_pcrh'	smri_vol_cdk_pcrh'
rh-rostralanteriorcingulate'	smri_thick_cdk_rracaterh'	smri_area_cdk_rracaterh'	smri_vol_cdk_rracaterh'
rh-rostralmiddlefrontal'	smri_thick_cdk_rrmdfrrh'	smri_area_cdk_rrmdfrrh'	smri_vol_cdk_rrmdfrrh'
rh-superiorfrontal'	smri_thick_cdk_sufrrh'	smri_area_cdk_sufrrh'	smri_vol_cdk_sufrrh'
rh-superiorparietal'	smri_thick_cdk_suplrh'	smri_area_cdk_suplrh'	smri_vol_cdk_suplrh'
rh-superiortemporal'	smri_thick_cdk_sutmrh'	smri_area_cdk_sutmrh'	smri_vol_cdk_sutmrh'
rh-supramarginal'	smri_thick_cdk_smrh'	smri_area_cdk_smrh'	smri_vol_cdk_smrh'
rh-frontalpole'	smri_thick_cdk_frpolerh'	smri_area_cdk_frpolerh'	smri_vol_cdk_frpolerh'
rh-temporalpole'	smri_thick_cdk_tmpolerh'	smri_area_cdk_tmpolerh'	smri_vol_cdk_tmpolerh'
rh-transversetemporal'	smri_thick_cdk_trvtmrh'	smri_area_cdk_trvtmrh'	smri_vol_cdk_trvtmrh'
rh-insula'	smri_thick_cdk_insularh'	smri_area_cdk_insularh'	smri_vol_cdk_insularh'
Total left hemisphere	smri_thick_cdk_meanlh'	smri_area_cdk_totallh'	smri_vol_cdk_totallh'
Total right hemisphere	smri_thick_cdk_meanrh'	smri_area_cdk_totalrh'	smri_vol_cdk_totalrh'
Total whole brain cortical	smri_thick_cdk_mean'	smri_area_cdk_total'	smri_vol_cdk_total'
UKB
Cortical Measures					White Matter Measures (abcd_dti_p101.txt)				Subcortial Measures
Regions	Cortical thickness (CT)	Cortical area (CA)	Cortical volume (CV)		Tracts	Fractional anisotropy (FA)	Mean diffusivity (MD)		Structures	Subcortial volume (SV)
bankssts (left hemisphere)	26756	26722	26789		anterior thalamic radiation (left)	25490	25517		thalamus (left)	25011
caudalanteriorcingulate (left hemisphere)	26757	26723	26790		anterior thalamic radiation (right)	25491	25518		thalamus (right)	25012
caudalmiddlefrontal (left hemisphere)	26758	26724	26791		cingulate gyrus part of cingulum (left)	25492	25519		caudate (left)	25013
cuneus (left hemisphere)	26759	26725	26792		cingulate gyrus part of cingulum (right)	25493	25520		caudate (right)	25014
entorhinal (left hemisphere)	26760	26726	26793		parahippocampal part of cingulum (left)	25494	25521		putamen (left)	25015
fusiform (left hemisphere)	26761	26727	26794		parahippocampal part of cingulum (right)	25495	25522		putamen (right)	25016
inferiorparietal (left hemisphere)	26762	26728	26795		corticospinal tract (left)	25496	25523		pallidum (left)	25017
inferiortemporal (left hemisphere)	26763	26729	26796		corticospinal tract (right)	25497	25524		pallidum (right)	25018
isthmuscingulate (left hemisphere)	26764	26730	26797		forceps major	25498	25525		hippocampus (left)	25019
lateraloccipital (left hemisphere)	26765	26731	26798		forceps minor	25499	25526		hippocampus (right)	25020
lateralorbitofrontal (left hemisphere)	26766	26732	26799		inferior fronto-occipital fasciculus (left)	25500	25527		amygdala (left)	25021
lingual (left hemisphere)	26767	26733	26800		inferior fronto-occipital fasciculus (right)	25501	25528		amygdala (right)	25022
medialorbitofrontal (left hemisphere)	26768	26734	26801		inferior longitudinal fasciculus (left)	25502	25529		accumbens (left)	25023
middletemporal (left hemisphere)	26769	26735	26802		inferior longitudinal fasciculus (right)	25503	25530		accumbens (right)	25024
parahippocampal (left hemisphere)	26770	26736	26803		superior longitudinal fasciculus (left)	25509	25536
paracentral (left hemisphere)	26771	26737	26804		superior longitudinal fasciculus (right)	25510	25537
parsopercularis (left hemisphere)	26772	26738	26805		uncinate fasciculus (left)	25513	25540
parsorbitalis (left hemisphere)	26773	26739	26806		uncinate fasciculus (right)	25514	25541
parstriangularis (left hemisphere)	26774	26740	26807
pericalcarine (left hemisphere)	26775	26741	26808
postcentral (left hemisphere)	26776	26742	26809
posteriorcingulate (left hemisphere)	26777	26743	26810
precentral (left hemisphere)	26778	26744	26811
precuneus (left hemisphere)	26779	26745	26812
rostralanteriorcingulate (left hemisphere)	26780	26746	26813
rostralmiddlefrontal (left hemisphere)	26781	26747	26814
superiorfrontal (left hemisphere)	26782	26748	26815
superiorparietal (left hemisphere)	26783	26749	26816
superiortemporal (left hemisphere)	26784	26750	26817
supramarginal (left hemisphere)	26785	26751	26818
frontalpole (left hemisphere)	26786	26752	26819
transversetemporal (left hemisphere)	26787	26753	26820
insula (left hemisphere)	26788	26754	26821
bankssts (right hemisphere)	26857	26823	26890
caudalanteriorcingulate (right hemisphere)	26858	26824	26891
caudalmiddlefrontal (right hemisphere)	26859	26825	26892
cuneus (right hemisphere)	26860	26826	26893
entorhinal (right hemisphere)	26861	26827	26894
fusiform (right hemisphere)	26862	26828	26895
inferiorparietal (right hemisphere)	26863	26829	26896
inferiortemporal (right hemisphere)	26864	26830	26897
isthmuscingulate (right hemisphere)	26865	26831	26898
lateraloccipital (right hemisphere)	26866	26832	26899
lateralorbitofrontal (right hemisphere)	26867	26833	26900
lingual (right hemisphere)	26868	26834	26901
medialorbitofrontal (right hemisphere)	26869	26835	26902
middletemporal (right hemisphere)	26870	26836	26903
parahippocampal (right hemisphere)	26871	26837	26904
paracentral (right hemisphere)	26872	26838	26905
parsopercularis (right hemisphere)	26873	26839	26906
parsorbitalis (right hemisphere)	26874	26840	26907
parstriangularis (right hemisphere)	26875	26841	26908
pericalcarine (right hemisphere)	26876	26842	26909
postcentral (right hemisphere)	26877	26843	26910
posteriorcingulate (right hemisphere)	26878	26844	26911
precentral (right hemisphere)	26879	26845	26912
precuneus (right hemisphere)	26880	26846	26913
rostralanteriorcingulate (right hemisphere)	26881	26847	26914
rostralmiddlefrontal (right hemisphere)	26882	26848	26915
superiorfrontal (right hemisphere)	26883	26849	26916
superiorparietal (right hemisphere)	26884	26850	26917
superiortemporal (right hemisphere)	26885	26851	26918
supramarginal (right hemisphere)	26886	26852	26919
frontalpole (right hemisphere)	26887	26853	26920
transversetemporal (right hemisphere)	26888	26854	26921
insula (right hemisphere)	26889	26855	26922
ABCD, Adolescent Brain Cognitive Development Study; UKB, UK Biobank;

## Sheet: S4
Table S4	Interaction of PRS-hemisphere for regional cortex (CA, CT, CV)
		Cortical area ABCD					Cortical area UKB					Cortical thickness ABCD					Cortical thickness UKB					Cortical volume ABCD					Cortical volume UKB
Region	PRS	beta	SE	t statistic	p	pFDR	beta	SE	t statistic	p	pFDR	beta	SE	t statistic	p	pFDR	beta	SE	t statistic	p	pFDR	beta	SE	t statistic	p	pFDR	beta	SE	t statistic	p	pFDR
Banks of Superior Temporal Sulcus	5e-08	0.0271224	0.017563	1.54429	0.122553	0.957632	0.00125867	0.00753825	0.166971	0.867393	0.995882	-0.0176483	0.0173519	-1.01708	0.309142	0.933184	0.00876503	0.00735231	1.19215	0.23321	0.68949	0.0113936	0.0183015	0.622546	0.533599	0.984079	0.000721122	0.00786666	0.0916681	0.926962	0.998257
	1e-06	0.0279256	0.0175634	1.58999	0.111872	0.957632	-0.00104393	0.00753826	-0.138484	0.889858	0.995882	-0.0212057	0.0173525	-1.22206	0.221719	0.933184	0.00961287	0.00735234	1.30746	0.191064	0.645682	0.0117976	0.018304	0.644539	0.519243	0.984079	-0.00144742	0.00786665	-0.183995	0.854018	0.992705
	5e-06	0.0265489	0.0175636	1.51159	0.130674	0.957632	-0.00319677	0.00753824	-0.424074	0.671514	0.995882	-0.0246332	0.0173515	-1.41966	0.155742	0.830626	0.0107849	0.00735236	1.46686	0.14242	0.645682	0.0108858	0.0183035	0.594738	0.552034	0.984079	-0.00232417	0.00786662	-0.295447	0.767654	0.98999
	1e-05	0.0249417	0.0175648	1.41998	0.155649	0.957632	-0.00210338	0.00753824	-0.279028	0.780225	0.995882	-0.025714	0.0173513	-1.48196	0.138386	0.779109	0.0100936	0.0073524	1.37283	0.169813	0.645682	0.00828097	0.0183054	0.452378	0.651008	0.984079	-0.00221164	0.00786663	-0.281142	0.778603	0.98999
	5e-05	0.0307786	0.0175641	1.75236	0.0797468	0.957632	-0.00132616	0.00753825	-0.175924	0.860354	0.995882	-0.0239415	0.01735	-1.37991	0.167648	0.860383	0.00925349	0.00735241	1.25857	0.208193	0.645682	0.016076	0.0183064	0.878159	0.379881	0.984079	-0.000206036	0.00786664	-0.0261911	0.979105	0.998257
	0.0001	0.025914	0.0175665	1.47519	0.140196	0.957632	-0.00775625	0.00753818	-1.02893	0.303519	0.995882	-0.0257948	0.0173494	-1.48678	0.137108	0.779109	0.00948087	0.00735245	1.28948	0.197236	0.645682	0.0112382	0.0183092	0.613799	0.539364	0.984079	-0.00606186	0.00786663	-0.77058	0.44096	0.98999
	0.001	0.0178416	0.0175646	1.01577	0.309767	0.957632	-0.00349602	0.00753826	-0.463771	0.642814	0.995882	-0.0146754	0.0173528	-0.845703	0.397741	0.933184	0.00506957	0.00735248	0.689505	0.490509	0.866353	0.00316287	0.0183055	0.172782	0.862827	0.984079	-0.00529062	0.00786659	-0.672542	0.501242	0.98999
	0.01	0.00959804	0.0175688	0.546311	0.584866	0.957632	0.00289344	0.00753824	0.383835	0.701102	0.995882	-0.0201225	0.0173532	-1.15958	0.246249	0.933184	0.00364234	0.00735257	0.495383	0.620332	0.928351	-0.0038665	0.0183117	-0.211149	0.832776	0.984079	-0.00218866	0.00786665	-0.278221	0.780844	0.98999
caudal anterior cingulate	5e-08	0.00166328	0.0175394	0.0948309	0.924451	0.96135	0.00987076	0.00793913	1.24331	0.213761	0.995882	0.0327583	0.0192142	1.7049	0.0882487	0.758161	-0.00402876	0.00867761	-0.464271	0.642456	0.928351	0.00749744	0.018888	0.396941	0.69142	0.984079	0.00960807	0.0084645	1.1351	0.256338	0.964101
caudal anterior cingulate	1e-06	0.00179826	0.0175394	0.102527	0.918341	0.960726	0.00761992	0.007939	0.959808	0.337157	0.995882	0.0305837	0.0192116	1.59194	0.111434	0.758161	-0.00135964	0.0086776	-0.156684	0.875495	0.978583	0.00754879	0.0188879	0.399663	0.689415	0.984079	0.00907698	0.0084644	1.07237	0.283559	0.964101
caudal anterior cingulate	5e-06	0.00809669	0.0175392	0.461634	0.644355	0.957632	0.00731863	0.00793914	0.921842	0.356616	0.995882	0.0335865	0.0192099	1.7484	0.0804298	0.758161	-0.00172923	0.00867762	-0.199275	0.842049	0.97474	0.0128988	0.0188875	0.682925	0.494672	0.984079	0.00808865	0.0084645	0.955596	0.339281	0.98999
caudal anterior cingulate	1e-05	0.00540912	0.0175393	0.3084	0.757786	0.957632	0.00632909	0.00793927	0.797188	0.425346	0.995882	0.0322518	0.0192132	1.67863	0.0932599	0.758161	-0.0018788	0.00867758	-0.216512	0.82859	0.97474	0.00988397	0.0188876	0.523306	0.600775	0.984079	0.00666535	0.00846455	0.787443	0.431027	0.98999
caudal anterior cingulate	5e-05	0.00518801	0.0175393	0.295794	0.767394	0.957632	0.00597105	0.00793927	0.752091	0.452	0.995882	0.0299196	0.0192127	1.55729	0.119438	0.765114	-0.00080881	0.00867755	-0.0932072	0.925739	0.98178	0.00517694	0.018888	0.274087	0.784024	0.984079	0.00488721	0.00846449	0.577379	0.563687	0.98999
caudal anterior cingulate	0.0001	0.0105634	0.0175386	0.602294	0.546994	0.957632	0.00496675	0.00793929	0.625591	0.531586	0.995882	0.030871	0.0192145	1.60665	0.108168	0.758161	0.000587064	0.00867745	0.0676539	0.946061	0.993863	0.00921846	0.018888	0.48806	0.62552	0.984079	0.00266659	0.00846442	0.315035	0.752736	0.98999
caudal anterior cingulate	0.001	-0.00550337	0.017539	-0.313778	0.753697	0.957632	0.0129257	0.00793901	1.62813	0.103505	0.995882	0.0167893	0.0192187	0.873589	0.382366	0.933184	0.00879188	0.00867738	1.0132	0.310972	0.709547	-0.0124972	0.0188873	-0.661672	0.508199	0.984079	0.0124608	0.00846401	1.47221	0.14097	0.90358
caudal anterior cingulate	0.01	0.0116313	0.017538	0.663205	0.507216	0.957632	0.0070238	0.0079394	0.884676	0.376336	0.995882	-0.00665648	0.0192275	-0.346195	0.729204	0.946673	-7.88878e-06	0.00867695	-0.000909165	0.999275	0.999275	-0.00366294	0.0188881	-0.193928	0.846237	0.984079	0.00442206	0.00846438	0.522431	0.601373	0.98999
caudal middle frontal	5e-08	0.012147	0.0156339	0.776967	0.437199	0.957632	-0.00806592	0.00704971	-1.14415	0.252567	0.995882	-0.0117687	0.0150858	-0.780118	0.435342	0.933184	-0.0121887	0.00650541	-1.87363	0.0609884	0.645682	0.0122398	0.0166268	0.736148	0.46166	0.984079	-0.0163734	0.00715111	-2.28964	0.0220469	0.90358
caudal middle frontal	1e-06	0.0155167	0.0156327	0.992575	0.320945	0.957632	-0.00735104	0.00704969	-1.04275	0.297071	0.995882	-0.0130458	0.0150848	-0.864827	0.387157	0.933184	-0.0109516	0.00650542	-1.68346	0.092293	0.645682	0.0147231	0.0166265	0.88552	0.3759	0.984079	-0.015449	0.00715115	-2.16035	0.0307506	0.90358
caudal middle frontal	5e-06	0.0149298	0.0156331	0.955012	0.339598	0.957632	-0.00553088	0.00704972	-0.784553	0.43272	0.995882	-0.0120602	0.0150849	-0.79949	0.424028	0.933184	-0.0103298	0.00650547	-1.58787	0.112323	0.645682	0.0131363	0.0166264	0.790086	0.429499	0.984079	-0.0138645	0.00715121	-1.93876	0.052537	0.90358
caudal middle frontal	1e-05	0.0135524	0.0156339	0.86686	0.386042	0.957632	-0.00669128	0.00704976	-0.94915	0.342549	0.995882	-0.0131099	0.0150845	-0.869097	0.384818	0.933184	-0.011473	0.00650546	-1.7636	0.0778052	0.645682	0.0106092	0.0166268	0.638078	0.523439	0.984079	-0.0158113	0.00715115	-2.21101	0.0270397	0.90358
caudal middle frontal	5e-05	0.0117157	0.0156328	0.749432	0.453617	0.957632	-0.00194993	0.00704982	-0.276592	0.782094	0.995882	-0.0182512	0.0150844	-1.20994	0.226333	0.933184	-0.00961792	0.00650547	-1.47844	0.139298	0.645682	0.00764019	0.0166259	0.459535	0.645861	0.984079	-0.0104415	0.00715137	-1.46007	0.144276	0.90358
caudal middle frontal	0.0001	0.0117157	0.0156329	0.749429	0.453619	0.957632	-0.00283183	0.00704981	-0.401688	0.687915	0.995882	-0.015285	0.0150852	-1.01324	0.310972	0.933184	-0.00993545	0.00650544	-1.52725	0.126705	0.645682	0.00724622	0.016626	0.435837	0.662965	0.984079	-0.0101848	0.00715137	-1.42418	0.154402	0.90358
caudal middle frontal	0.001	0.0186706	0.0156348	1.19417	0.232443	0.957632	-0.0052116	0.00704976	-0.73926	0.459753	0.995882	-0.00763161	0.0150861	-0.505871	0.61296	0.946673	-0.00528225	0.00650499	-0.812031	0.416778	0.771181	0.0129648	0.016627	0.779749	0.43556	0.984079	-0.00871635	0.00715142	-1.21883	0.222916	0.903589
caudal middle frontal	0.01	0.00761182	0.0156356	0.486826	0.626394	0.957632	0.00668338	0.00704979	0.948025	0.343122	0.995882	-0.0230476	0.0150848	-1.52787	0.126581	0.765114	-0.00318922	0.0065047	-0.490295	0.623928	0.928351	-0.000407217	0.0166268	-0.0244916	0.980461	0.984079	0.0045708	0.00715141	0.639147	0.52273	0.98999
cuneus	5e-08	0.0376968	0.0174221	2.16373	0.0305122	0.957632	0.00587382	0.00736206	0.79785	0.424962	0.995882	-0.00750085	0.0185257	-0.404888	0.685569	0.946673	-0.00637463	0.00781965	-0.815206	0.414959	0.771181	0.019514	0.0174912	1.11564	0.264605	0.984079	0.00185778	0.0078994	0.235179	0.814071	0.98999
cuneus	1e-06	0.0382375	0.0174224	2.19473	0.0282088	0.957632	0.00727004	0.00736203	0.987506	0.3234	0.995882	-0.0102584	0.0185249	-0.553764	0.579754	0.946673	-0.00508671	0.00781981	-0.65049	0.515379	0.883853	0.0187874	0.0174913	1.0741	0.282809	0.984079	0.00326429	0.00789947	0.413229	0.679441	0.98999
cuneus	5e-06	0.0385464	0.0174224	2.21246	0.0269604	0.957632	0.00742014	0.0073619	1.00791	0.313503	0.995882	-0.00770979	0.0185246	-0.416193	0.677279	0.946673	-0.00641703	0.00781977	-0.820617	0.411869	0.771181	0.020461	0.017491	1.1698	0.242112	0.984079	0.00274112	0.00789932	0.347007	0.728588	0.98999
cuneus	1e-05	0.0373581	0.0174224	2.14426	0.0320391	0.957632	0.00850474	0.00736185	1.15525	0.247996	0.995882	-0.00821003	0.0185242	-0.443206	0.657627	0.946673	-0.00834457	0.00781969	-1.06712	0.285922	0.700638	0.0187757	0.0174912	1.07344	0.283105	0.984079	0.00183431	0.00789929	0.232212	0.816375	0.98999
cuneus	5e-05	0.034973	0.0174237	2.0072	0.0447587	0.957632	0.009632	0.0073617	1.30839	0.190747	0.995882	-0.00790943	0.0185237	-0.426991	0.669397	0.946673	-0.00491486	0.00781964	-0.628527	0.529662	0.883853	0.0217632	0.0174907	1.24427	0.213433	0.984079	0.00358046	0.00789922	0.453267	0.650359	0.98999
cuneus	0.0001	0.0344316	0.0174237	1.97614	0.0481706	0.957632	0.00907934	0.00736231	1.23322	0.2175	0.995882	-0.00552943	0.0185228	-0.29852	0.765314	0.961548	-0.00395559	0.00781979	-0.505843	0.612969	0.928351	0.0221076	0.0174907	1.26396	0.206277	0.984079	0.00325649	0.00789974	0.412228	0.680174	0.98999
cuneus	0.001	0.0379041	0.0174226	2.17557	0.0296137	0.957632	0.00859599	0.00736226	1.16757	0.242985	0.995882	-0.00354154	0.0185154	-0.191276	0.848314	0.986075	-0.00314208	0.00781962	-0.40182	0.687818	0.93782	0.0271843	0.0174894	1.55433	0.120141	0.984079	0.00449221	0.00789958	0.568664	0.569587	0.98999
cuneus	0.01	0.016987	0.0174273	0.974735	0.329718	0.957632	0.00253763	0.00736273	0.344658	0.730353	0.995882	-0.0128026	0.0185194	-0.691308	0.48939	0.944071	-0.00482653	0.00781963	-0.617232	0.537085	0.885376	0.00859585	0.0174915	0.49143	0.623134	0.984079	-0.00303205	0.00789998	-0.383805	0.701125	0.98999
entorhinal	5e-08	0.00372035	0.0184606	0.201529	0.840289	0.957632	-0.00456205	0.00817295	-0.558189	0.576718	0.995882	-0.0197412	0.0202975	-0.972595	0.330781	0.933184	-0.000954809	0.00846808	-0.112754	0.910226	0.978583	0.00466341	0.0195128	0.238992	0.811117	0.984079	-0.00288768	0.00854809	-0.337816	0.735503	0.98999
entorhinal	1e-06	0.00626129	0.0184598	0.339185	0.734479	0.957632	-0.00295368	0.00817293	-0.361398	0.717804	0.995882	-0.020458	0.0202975	-1.0079	0.313528	0.933184	-0.000257651	0.00846814	-0.0304259	0.975728	0.999275	0.003728	0.0195128	0.191054	0.848488	0.984079	-0.000689811	0.00854814	-0.0806971	0.935683	0.998257
entorhinal	5e-06	0.00709964	0.0184598	0.384599	0.700543	0.957632	-0.00399189	0.00817291	-0.488429	0.625248	0.995882	-0.0178474	0.0202978	-0.879279	0.379274	0.933184	0.000957442	0.00846804	0.113065	0.909979	0.978583	0.00488647	0.0195126	0.250426	0.802264	0.984079	-0.00116117	0.00854797	-0.135841	0.891947	0.995664
entorhinal	1e-05	0.00760411	0.0184602	0.411919	0.680409	0.957632	-0.00242936	0.0081729	-0.297246	0.76628	0.995882	-0.0145697	0.0202981	-0.717785	0.472909	0.933184	-0.000358151	0.00846802	-0.0422946	0.966264	0.999275	0.00754874	0.0195128	0.386861	0.698869	0.984079	-0.00027446	0.00854805	-0.0321079	0.974386	0.998257
entorhinal	5e-05	0.0113336	0.0184603	0.613944	0.539268	0.957632	-0.00216386	0.00817275	-0.264765	0.791191	0.995882	-0.0168472	0.0202979	-0.829995	0.406564	0.933184	0.00128018	0.00846808	0.151177	0.879837	0.978583	0.00914534	0.0195128	0.468683	0.639308	0.984079	2.67342e-05	0.00854783	0.0031276	0.997505	0.998257
entorhinal	0.0001	0.0103756	0.0184602	0.562051	0.574096	0.957632	-0.00245823	0.0081728	-0.300782	0.763582	0.995882	-0.0179128	0.0202978	-0.882503	0.377529	0.933184	-8.00158e-05	0.00846809	-0.00944909	0.992461	0.999275	0.00855382	0.0195129	0.438368	0.66113	0.984079	-0.000234246	0.00854774	-0.0274045	0.978137	0.998257
entorhinal	0.001	-0.00298206	0.0184609	-0.161534	0.871677	0.960726	-0.00414301	0.00817291	-0.50692	0.612213	0.995882	-0.0147537	0.0202981	-0.726854	0.467335	0.933184	0.00201596	0.00846729	0.238088	0.811814	0.97474	-0.00819416	0.0195125	-0.419945	0.674536	0.984079	0.00228186	0.00854718	0.266973	0.789491	0.98999
entorhinal	0.01	0.00689381	0.0184612	0.373422	0.708843	0.957632	-0.00571509	0.00817291	-0.699273	0.484385	0.995882	-0.0161841	0.0202976	-0.797339	0.425275	0.933184	0.00923257	0.0084674	1.09037	0.275557	0.698961	0.00725407	0.0195129	0.371758	0.710082	0.984079	0.00559529	0.00854758	0.654605	0.512725	0.98999
frontal pole	5e-08	0.00489216	0.0133069	0.367642	0.713149	0.957632	-0.000242274	0.00577002	-0.0419883	0.966508	0.99836	0.0193588	0.0195014	0.992686	0.32089	0.933184	-0.00106892	0.00799597	-0.133683	0.893654	0.978583	0.00812529	0.0144984	0.560428	0.575202	0.984079	0.00393592	0.00689018	0.571236	0.567842	0.98999
frontal pole	1e-06	0.00506453	0.0133069	0.380595	0.703513	0.957632	0.000484893	0.00577006	0.0840361	0.933028	0.995882	0.021687	0.0195012	1.11209	0.26613	0.933184	-0.000811805	0.00799601	-0.101526	0.919133	0.98178	0.00787593	0.0144984	0.543226	0.586988	0.984079	0.00457711	0.00689017	0.664295	0.506505	0.98999
frontal pole	5e-06	0.00274404	0.0133069	0.206211	0.836631	0.957632	-0.000503106	0.00577007	-0.0871924	0.930519	0.995882	0.0222424	0.0195011	1.14057	0.25408	0.933184	-0.00154649	0.00799598	-0.193408	0.84664	0.97474	0.00635611	0.0144985	0.438397	0.661109	0.984079	0.00347915	0.00689019	0.504943	0.613601	0.98999
frontal pole	1e-05	0.00313214	0.0133069	0.235377	0.813922	0.957632	-0.000493749	0.00577009	-0.0855703	0.931808	0.995882	0.0191947	0.0195015	0.98427	0.32501	0.933184	-0.0024016	0.007996	-0.30035	0.763912	0.964289	0.00532503	0.0144986	0.36728	0.713419	0.984079	0.00385799	0.00689019	0.559925	0.575533	0.98999
frontal pole	5e-05	0.00518667	0.0133068	0.389777	0.696711	0.957632	0.00116029	0.00577012	0.201087	0.840632	0.995882	0.0233207	0.019501	1.19587	0.231779	0.933184	-0.00472968	0.00799594	-0.59151	0.554181	0.890042	0.00952628	0.0144983	0.657063	0.511158	0.984079	0.00469619	0.00689016	0.681579	0.495509	0.98999
frontal pole	0.0001	0.00452831	0.0133065	0.340308	0.733632	0.957632	0.00157521	0.00577016	0.272992	0.784861	0.995882	0.0221634	0.0195011	1.13652	0.255771	0.933184	-0.0024095	0.00799597	-0.301339	0.763157	0.964289	0.00819153	0.0144982	0.565005	0.572085	0.984079	0.00742571	0.00689004	1.07775	0.281153	0.964101
frontal pole	0.001	0.0106113	0.0133058	0.797495	0.425185	0.957632	-0.000592542	0.00577005	-0.102693	0.918207	0.995882	0.0154122	0.0195016	0.790306	0.42937	0.933184	-0.00393663	0.00799604	-0.492322	0.622494	0.928351	0.0141873	0.0144975	0.978601	0.327804	0.984079	0.00625101	0.00689014	0.907241	0.364284	0.98999
frontal pole	0.01	0.00460754	0.0133067	0.346256	0.729159	0.957632	0.00174178	0.00577013	0.301861	0.762759	0.995882	0.0394742	0.0194977	2.02455	0.0429433	0.758161	0.00159076	0.007996	0.198944	0.842307	0.97474	0.0137789	0.0144979	0.950402	0.341934	0.984079	0.00981969	0.00688999	1.42521	0.154103	0.90358
fusiform	5e-08	0.00138956	0.0149619	0.092873	0.926007	0.96135	-0.00151143	0.00613167	-0.246496	0.805299	0.995882	-0.0285765	0.0159941	-1.78669	0.0740215	0.758161	-0.00683623	0.00640286	-1.06768	0.285669	0.700638	-0.00197156	0.0157752	-0.124979	0.900543	0.984079	-0.00451477	0.0064991	-0.694677	0.487262	0.98999
fusiform	1e-06	0.00450227	0.0149616	0.300923	0.76348	0.957632	0.000450182	0.00613168	0.073419	0.941473	0.995882	-0.0340251	0.0159927	-2.12754	0.0334026	0.758161	-0.00699524	0.00640282	-1.09252	0.274609	0.698961	-0.00126035	0.0157754	-0.0798933	0.936324	0.984079	-0.00314223	0.00649913	-0.483485	0.628754	0.98999
fusiform	5e-06	0.00541994	0.0149615	0.362259	0.717167	0.957632	-4.26093e-05	0.00613169	-0.00694903	0.994456	0.998558	-0.0326787	0.0159932	-2.04328	0.0410542	0.758161	-0.0073159	0.00640284	-1.1426	0.25321	0.698961	0.000509307	0.0157754	0.0322849	0.974246	0.984079	-0.00385712	0.00649916	-0.593479	0.552864	0.98999
fusiform	1e-05	0.00464822	0.0149614	0.31068	0.756051	0.957632	0.00045334	0.00613169	0.0739338	0.941063	0.995882	-0.0327399	0.0159929	-2.04715	0.0406727	0.758161	-0.0089625	0.00640279	-1.39978	0.161586	0.645682	-0.000742026	0.0157754	-0.0470369	0.962485	0.984079	-0.00438834	0.00649917	-0.675216	0.499542	0.98999
fusiform	5e-05	0.0126451	0.0149612	0.845193	0.398026	0.957632	0.000623697	0.00613169	0.101717	0.918982	0.995882	-0.0311863	0.0159925	-1.95006	0.0512009	0.758161	-0.012018	0.00640272	-1.87702	0.0605222	0.645682	0.00908991	0.015775	0.576224	0.564478	0.984079	-0.00597245	0.00649914	-0.91896	0.358121	0.98999
fusiform	0.0001	0.0123403	0.0149613	0.824818	0.409497	0.957632	0.00103412	0.00613169	0.168651	0.866072	0.995882	-0.0286345	0.0159921	-1.79055	0.0734004	0.758161	-0.00896558	0.00640281	-1.40026	0.161443	0.645682	0.010181	0.0157747	0.645401	0.518684	0.984079	-0.0032954	0.0064992	-0.507047	0.612124	0.98999
fusiform	0.001	-0.000245951	0.0149615	-0.0164389	0.986885	0.990709	-0.000942886	0.00613165	-0.153774	0.877789	0.995882	-0.015929	0.0159974	-0.995728	0.319409	0.933184	-0.00230945	0.006403	-0.360682	0.718339	0.943904	0.000997856	0.0157747	0.0632567	0.949564	0.984079	-0.00111774	0.00649927	-0.171979	0.863455	0.995664
fusiform	0.01	0.00452976	0.0149601	0.302789	0.762058	0.957632	-0.00554717	0.00613139	-0.904716	0.36562	0.995882	-0.00928253	0.0159989	-0.5802	0.561795	0.946673	-0.00365904	0.006403	-0.571457	0.567693	0.902997	0.0052307	0.015774	0.331603	0.740197	0.984079	-0.00645303	0.00649904	-0.992921	0.320754	0.98999
inferior parietal	5e-08	0.00558765	0.0125129	0.446552	0.655209	0.957632	-0.00621641	0.00575924	-1.07938	0.280423	0.995882	-0.00272625	0.0126644	-0.215269	0.829563	0.978851	-0.00824841	0.0059327	-1.39033	0.164436	0.645682	0.00639412	0.0126113	0.507014	0.612157	0.984079	-0.00902036	0.00561924	-1.60526	0.108442	0.90358
inferior parietal	1e-06	0.00650113	0.0125133	0.519536	0.6034	0.957632	-0.00590534	0.00575925	-1.02537	0.305196	0.995882	8.15102e-05	0.0126644	0.00643618	0.994865	0.999376	-0.0073776	0.00593273	-1.24354	0.213674	0.653027	0.00762176	0.0126114	0.604353	0.545624	0.984079	-0.00849773	0.00561925	-1.51225	0.130476	0.90358
inferior parietal	5e-06	0.00651222	0.0125135	0.520416	0.602787	0.957632	-0.00657244	0.00575922	-1.1412	0.253791	0.995882	0.00154893	0.0126643	0.122307	0.902659	0.991046	-0.00620991	0.00593281	-1.04671	0.29524	0.705389	0.00874868	0.0126114	0.693712	0.487881	0.984079	-0.00835913	0.00561926	-1.48759	0.136867	0.90358
inferior parietal	1e-05	0.00498865	0.0125136	0.398657	0.690155	0.957632	-0.00711726	0.00575922	-1.2358	0.216538	0.995882	0.000100681	0.0126641	0.00795012	0.993657	0.999376	-0.00783434	0.00593279	-1.32052	0.18667	0.645682	0.0065751	0.0126116	0.521355	0.602132	0.984079	-0.00951063	0.00561922	-1.69252	0.0905539	0.90358
inferior parietal	5e-05	0.00385056	0.0125137	0.307708	0.758312	0.957632	-0.00731715	0.00575914	-1.27053	0.203903	0.995882	-0.00182821	0.0126641	-0.144362	0.885218	0.991046	-0.00557312	0.00593276	-0.93938	0.347541	0.739428	0.00338548	0.0126117	0.268439	0.788368	0.984079	-0.00915839	0.00561923	-1.62983	0.103144	0.90358
inferior parietal	0.0001	0.0061467	0.0125137	0.491198	0.623299	0.957632	-0.00751753	0.00575899	-1.30536	0.191778	0.995882	-0.00460683	0.012664	-0.363773	0.716036	0.946673	-0.0058446	0.0059328	-0.985132	0.324564	0.723619	0.00519064	0.0126116	0.411575	0.680661	0.984079	-0.00992092	0.00561915	-1.76556	0.0774769	0.90358
inferior parietal	0.001	0.00940428	0.0125131	0.751552	0.45234	0.957632	-0.00101956	0.00575915	-0.177034	0.859483	0.995882	-0.00462148	0.0126625	-0.364973	0.715141	0.946673	-0.00514863	0.00593297	-0.867799	0.385509	0.771181	0.0069251	0.0126115	0.549111	0.582943	0.984079	-0.00188171	0.00561931	-0.334866	0.737728	0.98999
inferior parietal	0.01	0.00739301	0.0125118	0.590882	0.554615	0.957632	0.00905229	0.00575903	1.57184	0.115994	0.995882	-0.00737987	0.0126603	-0.582912	0.559967	0.946673	-0.00504651	0.00593303	-0.85058	0.395007	0.771181	0.00562117	0.012611	0.445735	0.6558	0.984079	0.00795139	0.00561922	1.41504	0.157065	0.90358
inferior temporal	5e-08	-0.000203748	0.0141272	-0.0144224	0.988493	0.990709	0.00575312	0.00627925	0.916212	0.359561	0.995882	-0.0313082	0.0153625	-2.03797	0.0415831	0.758161	-0.0152762	0.00714505	-2.13802	0.0325204	0.645682	-0.00452018	0.0156124	-0.289525	0.772187	0.984079	-0.00212848	0.0064586	-0.329558	0.741736	0.98999
inferior temporal	1e-06	0.000279327	0.0141273	0.0197721	0.984226	0.990709	0.00557711	0.00627925	0.88818	0.374449	0.995882	-0.0313608	0.0153625	-2.04139	0.041242	0.758161	-0.0134602	0.00714512	-1.88383	0.0595938	0.645682	-0.0034694	0.0156127	-0.222216	0.824151	0.984079	-0.00135429	0.00645861	-0.209687	0.833913	0.990736
inferior temporal	5e-06	-0.00189655	0.0141273	-0.134247	0.89321	0.960726	0.00621498	0.00627922	0.989771	0.322291	0.995882	-0.0333764	0.015362	-2.17266	0.0298326	0.758161	-0.0128367	0.00714514	-1.79657	0.072411	0.645682	-0.00645156	0.0156127	-0.413226	0.679451	0.984079	-0.00024772	0.00645863	-0.0383549	0.969405	0.998257
inferior temporal	1e-05	-0.00175488	0.0141273	-0.124219	0.901145	0.960726	0.0058894	0.00627921	0.937921	0.34829	0.995882	-0.0332973	0.015362	-2.1675	0.030223	0.758161	-0.0148083	0.00714505	-2.07253	0.0382215	0.645682	-0.00468476	0.0156128	-0.30006	0.764139	0.984079	-0.00152455	0.00645862	-0.236048	0.813396	0.98999
inferior temporal	5e-05	-0.00367701	0.0141272	-0.260278	0.794655	0.957632	0.00545238	0.00627923	0.868319	0.385224	0.995882	-0.0383253	0.0153607	-2.49503	0.0126128	0.758161	-0.0133284	0.00714506	-1.8654	0.062131	0.645682	-0.00839013	0.0156126	-0.537395	0.591008	0.984079	-0.00171947	0.00645861	-0.266229	0.790064	0.98999
inferior temporal	0.0001	0.000164509	0.0141271	0.0116449	0.990709	0.990709	0.00660904	0.00627922	1.05253	0.292563	0.995882	-0.0364593	0.0153613	-2.37346	0.0176438	0.758161	-0.00923302	0.00714523	-1.29219	0.196297	0.645682	-0.00280031	0.0156127	-0.179361	0.857659	0.984079	-8.57392e-05	0.00645863	-0.0132751	0.989408	0.998257
inferior temporal	0.001	-0.00156181	0.0141273	-0.110553	0.911974	0.960726	0.00635735	0.00627899	1.01248	0.311314	0.995882	-0.0245997	0.0153627	-1.60127	0.109354	0.758161	-0.00622228	0.00714516	-0.870838	0.383847	0.771181	-0.00604017	0.0156126	-0.386879	0.698855	0.984079	0.00222435	0.0064586	0.344401	0.730546	0.98999
inferior temporal	0.01	0.00493891	0.0141257	0.349639	0.726618	0.957632	0.00202156	0.0062792	0.321946	0.747495	0.995882	-0.0276741	0.015362	-1.80147	0.0716632	0.758161	0.00336212	0.00714538	0.470531	0.637978	0.928351	-0.00594867	0.0156108	-0.381062	0.703167	0.984079	0.00169912	0.00645847	0.263084	0.792487	0.98999
insula	5e-08	-0.000848561	0.0154118	-0.0550592	0.956093	0.978686	-0.00489557	0.0066004	-0.741708	0.458268	0.995882	-0.00713289	0.0197278	-0.361566	0.717685	0.946673	-0.0123322	0.0076566	-1.61066	0.107261	0.645682	-0.00544337	0.01478	-0.368292	0.712665	0.984079	-0.0121076	0.00622261	-1.94574	0.0516922	0.90358
insula	1e-06	-0.00386515	0.0154109	-0.250806	0.80197	0.957632	-0.00430234	0.00660039	-0.651831	0.514513	0.995882	-0.00670054	0.0197275	-0.339655	0.734125	0.946673	-0.0127667	0.00765658	-1.66741	0.0954398	0.645682	-0.00814363	0.0147789	-0.551029	0.581627	0.984079	-0.0114748	0.00622263	-1.84404	0.0651839	0.90358
insula	5e-06	-0.00564387	0.0154112	-0.366218	0.714211	0.957632	-0.00472388	0.00660039	-0.715698	0.474182	0.995882	-0.00574062	0.019728	-0.290988	0.771067	0.962066	-0.0136049	0.00765657	-1.7769	0.0755919	0.645682	-0.0109368	0.014779	-0.740024	0.459305	0.984079	-0.0119116	0.00622261	-1.91424	0.0555952	0.90358
insula	1e-05	-0.00572322	0.0154117	-0.371356	0.710381	0.957632	-0.00452395	0.00660038	-0.685407	0.49309	0.995882	-0.00552268	0.0197284	-0.279936	0.779533	0.963786	-0.0152896	0.00765648	-1.99694	0.0458373	0.645682	-0.0104174	0.0147795	-0.70485	0.480922	0.984079	-0.0129678	0.00622257	-2.084	0.0371656	0.90358
insula	5e-05	-0.00843384	0.015411	-0.54726	0.584214	0.957632	-0.0032766	0.00660031	-0.496432	0.619592	0.995882	-0.00420475	0.0197285	-0.213131	0.83123	0.978851	-0.0123014	0.00765662	-1.60664	0.108141	0.645682	-0.0107465	0.0147797	-0.72711	0.467178	0.984079	-0.0107512	0.00622256	-1.72777	0.0840362	0.90358
insula	0.0001	-0.0099301	0.0154112	-0.644343	0.51937	0.957632	-0.00284798	0.0066003	-0.431493	0.666112	0.995882	-0.00202682	0.0197286	-0.102735	0.918175	0.991046	-0.0121737	0.00765662	-1.58996	0.11185	0.645682	-0.0116078	0.0147802	-0.785365	0.432261	0.984079	-0.00995779	0.00622244	-1.6003	0.109538	0.90358
insula	0.001	-0.0105194	0.0154117	-0.682559	0.494903	0.957632	-0.0050207	0.00660018	-0.760691	0.446845	0.995882	-0.000493061	0.0197281	-0.0249929	0.980061	0.999376	-0.00901922	0.00765664	-1.17796	0.238818	0.691049	-0.00987155	0.0147809	-0.667858	0.504242	0.984079	-0.0111292	0.00622236	-1.78859	0.0736875	0.90358
insula	0.01	-0.0196358	0.0154103	-1.27419	0.202628	0.957632	-0.00131815	0.00660049	-0.199705	0.841712	0.995882	0.0114438	0.0197261	0.580135	0.561839	0.946673	-0.00321009	0.00765682	-0.419246	0.675038	0.936971	-0.00795544	0.0147808	-0.538228	0.590433	0.984079	-0.00419785	0.00622268	-0.674604	0.499931	0.98999
isthmus cingulate	5e-08	-0.0163382	0.0161222	-1.0134	0.310897	0.957632	-0.0014525	0.00647131	-0.224452	0.822406	0.995882	0.016641	0.0205332	0.810445	0.417707	0.933184	-0.0085002	0.00812764	-1.04584	0.295641	0.705389	0.00197138	0.0169966	0.115986	0.907666	0.984079	-0.0078502	0.00722126	-1.0871	0.277	0.964101
isthmus cingulate	1e-06	-0.017802	0.0161218	-1.10422	0.26953	0.957632	-0.00160062	0.00647133	-0.24734	0.804646	0.995882	0.0152616	0.020534	0.743236	0.457358	0.933184	-0.00700698	0.00812766	-0.862116	0.388628	0.771181	0.00132318	0.0169966	0.0778498	0.937949	0.984079	-0.00679072	0.00722133	-0.94037	0.347033	0.98999
isthmus cingulate	5e-06	-0.0185124	0.0161212	-1.14833	0.250865	0.957632	-0.000930749	0.00647134	-0.143826	0.885638	0.995882	0.0184832	0.0205338	0.900134	0.368074	0.933184	-0.00677632	0.00812768	-0.833734	0.404435	0.771181	0.0007146	0.0169962	0.0420447	0.966464	0.984079	-0.00611691	0.00722139	-0.847055	0.396969	0.98999
isthmus cingulate	1e-05	-0.0172671	0.0161212	-1.07108	0.284164	0.957632	-0.000928776	0.00647135	-0.143521	0.885879	0.995882	0.0177634	0.020534	0.865074	0.387022	0.933184	-0.00696319	0.00812767	-0.856726	0.391601	0.771181	0.00144363	0.016996	0.0849393	0.932312	0.984079	-0.00672392	0.00722141	-0.931109	0.351802	0.98999
isthmus cingulate	5e-05	-0.0183802	0.0161221	-1.14006	0.254291	0.957632	0.000467731	0.00647135	0.0722771	0.942382	0.995882	0.0230535	0.0205339	1.1227	0.261594	0.933184	-0.00415612	0.00812771	-0.511352	0.609107	0.928351	0.000898947	0.0169963	0.0528906	0.95782	0.984079	-0.00349513	0.00722144	-0.483993	0.628393	0.98999
isthmus cingulate	0.0001	-0.0214739	0.0161213	-1.33202	0.182888	0.957632	-0.000763745	0.0064713	-0.11802	0.906052	0.995882	0.022872	0.0205339	1.11387	0.265367	0.933184	-0.00185862	0.00812772	-0.228677	0.819121	0.97474	-0.00106111	0.016996	-0.0624331	0.950219	0.984079	-0.00295088	0.0072215	-0.408625	0.682817	0.98999
isthmus cingulate	0.001	-0.0215219	0.016122	-1.33494	0.181931	0.957632	-5.77661e-05	0.0064713	-0.0089265	0.992878	0.998558	0.0300475	0.0205328	1.46339	0.143395	0.78007	-0.00733955	0.00812766	-0.903033	0.366513	0.755239	0.00237433	0.0169963	0.139697	0.888903	0.984079	-0.00207352	0.0072215	-0.287132	0.774013	0.98999
isthmus cingulate	0.01	-0.0126581	0.0161229	-0.785103	0.432414	0.957632	-0.00339621	0.00647091	-0.524842	0.599695	0.995882	0.0230937	0.0205298	1.12489	0.260666	0.933184	-0.0128424	0.00812747	-1.58013	0.114085	0.645682	0.00431095	0.0169949	0.253661	0.799763	0.984079	-0.00608924	0.00722117	-0.843249	0.399094	0.98999
lateral occipital	5e-08	-0.00206804	0.015174	-0.136288	0.891597	0.960726	-0.00557598	0.00668029	-0.834691	0.403896	0.995882	-0.00694915	0.013501	-0.514714	0.606766	0.946673	-0.00457232	0.00685217	-0.667281	0.504596	0.879809	-0.00552546	0.0157691	-0.350398	0.726048	0.984079	-0.00739498	0.00662369	-1.11644	0.264238	0.964101
lateral occipital	1e-06	-0.00458704	0.0151742	-0.302292	0.762437	0.957632	-0.00390002	0.00668023	-0.583815	0.559348	0.995882	-0.00681345	0.0135014	-0.504648	0.613819	0.946673	-0.00336136	0.00685218	-0.490553	0.623745	0.928351	-0.00660806	0.0157691	-0.419052	0.675188	0.984079	-0.00526777	0.00662361	-0.795302	0.426442	0.98999
lateral occipital	5e-06	-0.00448099	0.0151744	-0.295299	0.767772	0.957632	-0.00343874	0.00668027	-0.514761	0.606723	0.995882	-0.00569629	0.0135014	-0.421905	0.673105	0.946673	-0.0019962	0.00685217	-0.291324	0.770805	0.964289	-0.00688155	0.0157692	-0.436392	0.662563	0.984079	-0.00433901	0.00662366	-0.655077	0.512421	0.98999
lateral occipital	1e-05	-0.001648	0.0151749	-0.1086	0.913522	0.960726	-0.00402077	0.00668024	-0.601891	0.54725	0.995882	-0.00535411	0.0135017	-0.396551	0.691708	0.946673	-0.00201781	0.0068522	-0.294476	0.768396	0.964289	-0.00400592	0.0157694	-0.254031	0.799477	0.984079	-0.00458967	0.00662366	-0.692921	0.488363	0.98999
lateral occipital	5e-05	-0.00613306	0.0151751	-0.404154	0.68611	0.957632	-0.00133601	0.00668014	-0.199997	0.841483	0.995882	0.000114061	0.0135018	0.00844786	0.99326	0.999376	-0.00110498	0.00685203	-0.161263	0.871887	0.978583	-0.00406118	0.0157696	-0.257532	0.796774	0.984079	-0.00255028	0.00662346	-0.385037	0.700212	0.98999
lateral occipital	0.0001	-0.00620222	0.0151752	-0.408707	0.682764	0.957632	0.00220216	0.00668018	0.329656	0.741662	0.995882	-0.00361119	0.0135014	-0.267469	0.789115	0.968096	0.000418783	0.00685186	0.0611196	0.951264	0.993863	-0.00580926	0.0157696	-0.368383	0.712596	0.984079	0.000967572	0.00662344	0.146083	0.883856	0.995664
lateral occipital	0.001	-0.00429662	0.0151751	-0.283137	0.777079	0.957632	-0.00150837	0.00668033	-0.225793	0.821363	0.995882	0.00242551	0.0135013	0.17965	0.857432	0.986776	0.00198034	0.00685189	0.289021	0.772567	0.964289	-0.00278738	0.0157697	-0.176755	0.859705	0.984079	-0.00105533	0.00662371	-0.159326	0.873412	0.995664
lateral occipital	0.01	-0.00628058	0.0151754	-0.413866	0.678982	0.957632	-0.000735861	0.0066804	-0.110152	0.912289	0.995882	0.00582669	0.013494	0.431799	0.665898	0.946673	0.00263447	0.00685133	0.38452	0.700595	0.93782	-0.00212061	0.0157672	-0.134495	0.893014	0.984079	0.000734277	0.00662407	0.11085	0.911736	0.998257
lateral orbitofrontal	5e-08	0.00278653	0.0148255	0.187955	0.850916	0.960726	-0.00619896	0.00605924	-1.02306	0.306285	0.995882	-0.00197298	0.0177123	-0.11139	0.911309	0.991046	-0.00416771	0.00698596	-0.596584	0.550788	0.890042	0.00788323	0.0144383	0.545992	0.585085	0.984079	-0.00869462	0.00579476	-1.50043	0.13351	0.90358
lateral orbitofrontal	1e-06	0.00364176	0.0148262	0.245631	0.805973	0.957632	-0.00707582	0.00605914	-1.16779	0.242897	0.995882	0.000449988	0.0177122	0.0254055	0.979732	0.999376	-0.00218415	0.00698604	-0.312644	0.754552	0.964289	0.0104643	0.0144385	0.724749	0.468625	0.984079	-0.00917429	0.00579474	-1.58321	0.11338	0.90358
lateral orbitofrontal	5e-06	0.00311472	0.0148258	0.210087	0.833604	0.957632	-0.00658666	0.00605902	-1.08708	0.277006	0.995882	0.00353592	0.0177122	0.199631	0.841774	0.982671	-0.000922477	0.00698606	-0.132045	0.894949	0.978583	0.011267	0.0144384	0.780348	0.435207	0.984079	-0.00871552	0.00579453	-1.5041	0.132564	0.90358
lateral orbitofrontal	1e-05	0.00354854	0.0148257	0.239351	0.810839	0.957632	-0.00566104	0.00605909	-0.934305	0.350151	0.995882	0.00389416	0.0177122	0.219858	0.825987	0.978851	-0.00205567	0.00698608	-0.294252	0.768566	0.964289	0.0109597	0.0144384	0.759064	0.447835	0.984079	-0.0088632	0.00579468	-1.52954	0.126137	0.90358
lateral orbitofrontal	5e-05	0.00175766	0.014826	0.118552	0.905633	0.960726	-0.00699747	0.00605887	-1.15491	0.248132	0.995882	-0.00543234	0.0177122	-0.3067	0.759079	0.961548	-0.000834341	0.00698607	-0.119429	0.904936	0.978583	0.00590567	0.0144386	0.40902	0.682535	0.984079	-0.00802896	0.00579452	-1.38561	0.165872	0.90358
lateral orbitofrontal	0.0001	-0.0007976	0.0148258	-0.053798	0.957097	0.978686	-0.0076007	0.00605876	-1.2545	0.209667	0.995882	-0.00633867	0.0177122	-0.357871	0.720448	0.946673	-0.00318434	0.006986	-0.455817	0.648524	0.928351	0.00461569	0.0144386	0.319676	0.749221	0.984079	-0.00906903	0.00579419	-1.56519	0.117544	0.90358
lateral orbitofrontal	0.001	-0.00158099	0.0148249	-0.106644	0.915074	0.960726	-0.00855948	0.00605935	-1.41261	0.157778	0.995882	-0.00377322	0.0177116	-0.213037	0.831303	0.978851	-0.00118189	0.00698608	-0.169177	0.865658	0.978583	0.00181284	0.0144382	0.125558	0.900085	0.984079	-0.00905277	0.00579497	-1.56218	0.118253	0.90358
lateral orbitofrontal	0.01	-0.00609827	0.0148257	-0.41133	0.68084	0.957632	-0.00830333	0.00605944	-1.37031	0.170595	0.995882	-0.0138864	0.0177116	-0.784025	0.433046	0.933184	0.00141926	0.00698587	0.203161	0.83901	0.97474	-0.0042233	0.0144387	-0.292498	0.769912	0.984079	-0.00683723	0.00579514	-1.17982	0.238077	0.9251
lingual	5e-08	-0.00477573	0.0179884	-0.265489	0.790639	0.957632	0.00424898	0.00731523	0.580841	0.561351	0.995882	0.00387152	0.0193696	0.199876	0.841582	0.982671	-0.0128041	0.00791947	-1.61679	0.10593	0.645682	-0.00357667	0.0176088	-0.203118	0.839047	0.984079	-0.00325762	0.00789343	-0.4127	0.679828	0.98999
lingual	1e-06	-0.0113621	0.017988	-0.631647	0.527634	0.957632	0.00573638	0.00731505	0.784189	0.432933	0.995882	-0.00034282	0.0193684	-0.0177	0.985879	0.999376	-0.0122504	0.00791948	-1.54687	0.121901	0.645682	-0.0116171	0.0176082	-0.659754	0.509429	0.984079	-0.00223238	0.00789338	-0.282817	0.777318	0.98999
lingual	5e-06	-0.0108514	0.0179879	-0.603263	0.546349	0.957632	0.00629208	0.00731496	0.860165	0.389702	0.995882	-0.00159641	0.019368	-0.0824249	0.934311	0.999376	-0.0112057	0.00791948	-1.41495	0.157089	0.645682	-0.0117464	0.0176082	-0.667101	0.504725	0.984079	-0.00119267	0.0078933	-0.1511	0.879898	0.995664
lingual	1e-05	-0.01021	0.0179876	-0.567613	0.570312	0.957632	0.00501568	0.00731493	0.685677	0.492921	0.995882	-0.00575815	0.0193674	-0.297311	0.766236	0.961548	-0.0118638	0.00791945	-1.49806	0.134123	0.645682	-0.0130994	0.0176086	-0.743924	0.456942	0.984079	-0.00198248	0.00789325	-0.251162	0.80169	0.98999
lingual	5e-05	-0.0139704	0.0179876	-0.77667	0.437374	0.957632	0.00483172	0.00731497	0.660525	0.50892	0.995882	-0.014286	0.0193682	-0.7376	0.460777	0.933184	-0.011401	0.00791936	-1.43964	0.149977	0.645682	-0.0181787	0.0176084	-1.03239	0.301919	0.984079	-0.00106002	0.00789318	-0.134296	0.893169	0.995664
lingual	0.0001	-0.0137029	0.0179878	-0.761787	0.446208	0.957632	0.0029368	0.0073151	0.401471	0.688075	0.995882	-0.0154788	0.0193692	-0.799144	0.424228	0.933184	-0.0094467	0.00791938	-1.19286	0.232931	0.68949	-0.0190915	0.0176082	-1.08424	0.278288	0.984079	-0.00119973	0.0078932	-0.151995	0.879191	0.995664
lingual	0.001	-0.0120103	0.017988	-0.667686	0.504351	0.957632	0.00076837	0.00731544	0.105034	0.916349	0.995882	-0.00869045	0.0193647	-0.448777	0.653603	0.946673	-0.00354391	0.00791965	-0.447483	0.654529	0.928351	-0.0110286	0.0176087	-0.626318	0.531122	0.984079	-0.000342566	0.00789347	-0.0433986	0.965384	0.998257
lingual	0.01	-0.0142232	0.0179879	-0.79071	0.429135	0.957632	-0.00462291	0.00731548	-0.631935	0.527433	0.995882	-0.00639345	0.0193679	-0.330105	0.741329	0.946673	0.00311446	0.00791968	0.393255	0.694133	0.93782	-0.00938378	0.0176091	-0.532895	0.59412	0.984079	0.000507549	0.00789343	0.0643002	0.948731	0.998257
medial orbitofrontal	5e-08	0.00430825	0.0155305	0.277406	0.781475	0.957632	0.000652769	0.00596093	0.109508	0.9128	0.995882	-0.033923	0.0200194	-1.6945	0.0902056	0.758161	-0.00282085	0.00749993	-0.376117	0.706832	0.93782	-0.0103076	0.0167232	-0.616364	0.53767	0.984079	-0.00118101	0.00618228	-0.191032	0.848501	0.992705
medial orbitofrontal	1e-06	0.00444406	0.0155309	0.286143	0.774775	0.957632	0.0010088	0.00596095	0.169235	0.865612	0.995882	-0.0371218	0.0200189	-1.85434	0.0637239	0.758161	-0.00195091	0.00749992	-0.260124	0.794769	0.969405	-0.0114749	0.0167235	-0.686151	0.492636	0.984079	-0.000839615	0.00618228	-0.13581	0.891972	0.995664
medial orbitofrontal	5e-06	0.00451142	0.0155298	0.290501	0.77144	0.957632	0.000437411	0.00596098	0.0733792	0.941505	0.995882	-0.0319018	0.0200198	-1.59351	0.111081	0.758161	-0.00335239	0.00749987	-0.446994	0.654882	0.928351	-0.0107253	0.0167231	-0.641349	0.521312	0.984079	-0.0015503	0.0061823	-0.250765	0.801997	0.98999
medial orbitofrontal	1e-05	0.00163335	0.01553	0.105174	0.91624	0.960726	-0.000524577	0.00596097	-0.088002	0.929875	0.995882	-0.0307016	0.0200201	-1.53354	0.125179	0.765114	-0.00324809	0.00749995	-0.433082	0.664957	0.932311	-0.0138472	0.016723	-0.82803	0.407676	0.984079	-0.00185042	0.00618235	-0.299306	0.764708	0.98999
medial orbitofrontal	5e-05	0.000989824	0.0155302	0.0637353	0.949182	0.9783	-0.00173222	0.00596096	-0.290595	0.771363	0.995882	-0.0316181	0.0200192	-1.57939	0.114282	0.758161	-0.00292705	0.0074999	-0.390279	0.696332	0.93782	-0.0138052	0.016722	-0.825566	0.409072	0.984079	-0.00159271	0.00618229	-0.257625	0.796697	0.98999
medial orbitofrontal	0.0001	-0.00216831	0.0155304	-0.139617	0.888966	0.960726	-0.00247902	0.0059609	-0.41588	0.6775	0.995882	-0.0277867	0.0200198	-1.38796	0.165183	0.860383	0.000930074	0.00749998	0.12401	0.901308	0.978583	-0.0148182	0.016722	-0.886148	0.375562	0.984079	-0.00092822	0.00618227	-0.150142	0.880653	0.995664
medial orbitofrontal	0.001	0.00206346	0.0155289	0.132879	0.894292	0.960726	-0.000963279	0.0059608	-0.161602	0.87162	0.995882	-0.0374729	0.0200177	-1.87199	0.0612414	0.758161	0.00452603	0.00750004	0.603468	0.546201	0.890042	-0.0131486	0.0167192	-0.786438	0.431632	0.984079	0.00129699	0.00618214	0.209796	0.833828	0.990736
medial orbitofrontal	0.01	0.0184557	0.0155229	1.18893	0.234499	0.957632	0.000300868	0.00596101	0.0504727	0.959746	0.99836	-0.0166376	0.0200204	-0.831031	0.405978	0.933184	0.00979163	0.00750005	1.30554	0.191715	0.645682	0.0088149	0.0167176	0.527283	0.59801	0.984079	0.00537589	0.0061824	0.869547	0.384553	0.98999
middle temporal	5e-08	0.0141796	0.0124139	1.14223	0.253389	0.957632	-2.58336e-06	0.00534705	-0.000483138	0.999615	0.999615	-0.0102257	0.0147542	-0.693071	0.488283	0.944071	-0.00429631	0.00672165	-0.639175	0.522712	0.883853	0.00892554	0.0139857	0.638192	0.523365	0.984079	-0.00210732	0.00581874	-0.36216	0.717234	0.98999
middle temporal	1e-06	0.0161539	0.0124136	1.3013	0.193189	0.957632	-0.00132646	0.00534706	-0.248073	0.804079	0.995882	-0.0136203	0.0147539	-0.923165	0.355946	0.933184	-0.00259409	0.00672179	-0.385922	0.699556	0.93782	0.00821907	0.0139856	0.587683	0.55676	0.984079	-0.0032845	0.00581877	-0.564467	0.572439	0.98999
middle temporal	5e-06	0.0173343	0.0124133	1.39643	0.16262	0.957632	-0.00116883	0.00534705	-0.218594	0.826967	0.995882	-0.0139897	0.0147537	-0.948216	0.343046	0.933184	-0.00212023	0.00672179	-0.315427	0.752439	0.964289	0.00987552	0.0139848	0.706162	0.480106	0.984079	-0.00325462	0.00581876	-0.559333	0.575937	0.98999
middle temporal	1e-05	0.0196954	0.0124129	1.58669	0.112619	0.957632	-0.00133784	0.00534706	-0.250201	0.802433	0.995882	-0.0148836	0.0147534	-1.00883	0.313084	0.933184	-0.00300799	0.00672178	-0.447499	0.654517	0.928351	0.0118836	0.0139845	0.849773	0.395474	0.984079	-0.00344218	0.00581877	-0.591565	0.554145	0.98999
middle temporal	5e-05	0.0189496	0.0124125	1.52665	0.126883	0.957632	-0.00158583	0.00534705	-0.29658	0.766788	0.995882	-0.0116326	0.0147536	-0.788457	0.430451	0.933184	-0.00312799	0.00672183	-0.465348	0.641685	0.928351	0.0102994	0.0139844	0.736491	0.461452	0.984079	-0.00407375	0.00581877	-0.700105	0.483865	0.98999
middle temporal	0.0001	0.0196662	0.0124117	1.58449	0.113118	0.957632	-0.000464545	0.00534702	-0.0868791	0.930768	0.995882	-0.0118289	0.014754	-0.80174	0.422725	0.933184	-0.00122526	0.00672185	-0.18228	0.855364	0.977559	0.0121319	0.0139846	0.867523	0.385679	0.984079	-0.00248411	0.00581877	-0.426914	0.669444	0.98999
middle temporal	0.001	0.0226221	0.0124115	1.82268	0.0683863	0.957632	-0.00429337	0.00534702	-0.802947	0.42201	0.995882	-0.0016496	0.0147547	-0.111801	0.910983	0.991046	-0.00209477	0.0067219	-0.311634	0.75532	0.964289	0.0114987	0.013986	0.822157	0.41101	0.984079	-0.00577036	0.00581874	-0.991687	0.321356	0.98999
middle temporal	0.01	0.0153368	0.0124119	1.23566	0.216619	0.957632	-0.00542793	0.00534701	-1.01514	0.310047	0.995882	-0.0226764	0.0147522	-1.53716	0.124291	0.765114	0.00303222	0.00672183	0.451101	0.651919	0.928351	-0.00466242	0.013986	-0.333363	0.738868	0.984079	-0.00365628	0.00581876	-0.62836	0.529771	0.98999
paracentral	5e-08	0.0272089	0.0163502	1.66413	0.0961217	0.957632	0.00146513	0.00647067	0.226427	0.82087	0.995882	-0.00906914	0.0159913	-0.56713	0.57064	0.946673	-0.00786275	0.00666433	-1.17983	0.238075	0.691049	0.0224156	0.0171078	1.31025	0.190144	0.984079	-0.00398729	0.00674614	-0.591048	0.554491	0.98999
paracentral	1e-06	0.0262903	0.0163503	1.60794	0.107884	0.957632	0.000775287	0.00647067	0.119815	0.90463	0.995882	-0.0127066	0.015991	-0.794606	0.426864	0.933184	-0.00636427	0.0066644	-0.954966	0.3396	0.738969	0.0207325	0.0171079	1.21186	0.225597	0.984079	-0.00424496	0.00674613	-0.629244	0.529192	0.98999
paracentral	5e-06	0.028416	0.01635	1.73799	0.0822482	0.957632	0.0024822	0.00647066	0.383608	0.701271	0.995882	-0.0118342	0.0159911	-0.740052	0.459288	0.933184	-0.00575767	0.00666442	-0.863941	0.387625	0.771181	0.0219328	0.0171079	1.28203	0.199867	0.984079	-0.00205953	0.00674615	-0.305289	0.760147	0.98999
paracentral	1e-05	0.0280124	0.01635	1.7133	0.0866933	0.957632	0.00285828	0.00647066	0.441729	0.658687	0.995882	-0.00980463	0.0159911	-0.61313	0.539806	0.946673	-0.00610544	0.00666442	-0.916125	0.359606	0.752407	0.0224895	0.0171077	1.31459	0.188683	0.984079	-0.00211505	0.00674615	-0.313519	0.753888	0.98999
paracentral	5e-05	0.0321636	0.0163491	1.9673	0.0491804	0.957632	0.00235353	0.00647066	0.363723	0.716066	0.995882	-0.0104421	0.0159898	-0.653044	0.513745	0.946673	-0.0079747	0.00666437	-1.19662	0.231462	0.68949	0.0288773	0.0171064	1.6881	0.0914272	0.984079	-0.00342025	0.00674613	-0.506995	0.612161	0.98999
paracentral	0.0001	0.0280563	0.0163496	1.71602	0.0861928	0.957632	0.00323325	0.00647065	0.49968	0.617303	0.995882	-0.0135216	0.0159888	-0.845689	0.397749	0.933184	-0.00741838	0.00666439	-1.11314	0.265655	0.698961	0.0267449	0.0171071	1.56338	0.118	0.984079	-0.00216191	0.0067461	-0.320468	0.748615	0.98999
paracentral	0.001	0.017637	0.0163486	1.0788	0.280705	0.957632	-0.0050214	0.00647043	-0.776054	0.437721	0.995882	-0.0191576	0.0159883	-1.19823	0.230861	0.933184	-0.0113756	0.00666426	-1.70696	0.0878359	0.645682	0.0156574	0.017108	0.915208	0.360108	0.984079	-0.0115831	0.00674592	-1.71706	0.0859758	0.90358
paracentral	0.01	0.0216815	0.0163497	1.32612	0.184836	0.957632	0.00141951	0.00647054	0.21938	0.826355	0.995882	-0.0136639	0.0159891	-0.854578	0.392808	0.933184	-0.0127463	0.00666422	-1.91264	0.0557999	0.645682	0.0239935	0.0171073	1.40253	0.160792	0.984079	-0.00659792	0.0067461	-0.978035	0.328062	0.98999
parahippocampal	5e-08	0.0104538	0.0178135	0.586847	0.557322	0.957632	-0.0020641	0.00774748	-0.266423	0.789915	0.995882	0.00734452	0.020342	0.361051	0.71807	0.946673	-0.00336349	0.0082508	-0.407657	0.683528	0.93782	0.0113658	0.0180637	0.629208	0.529229	0.984079	-0.00582914	0.00840032	-0.693918	0.487737	0.98999
parahippocampal	1e-06	0.0120914	0.0178136	0.678775	0.497298	0.957632	-0.0014855	0.00774753	-0.191739	0.847947	0.995882	0.012097	0.0203429	0.594655	0.552089	0.946673	-0.00209662	0.00825078	-0.254111	0.799411	0.970713	0.0166387	0.018063	0.921152	0.356996	0.984079	-0.0049145	0.00840037	-0.585034	0.558527	0.98999
parahippocampal	5e-06	0.0141513	0.0178134	0.794417	0.426974	0.957632	-0.000235981	0.00774745	-0.0304592	0.975701	0.99836	0.0099857	0.0203428	0.490873	0.623529	0.946673	-0.00113892	0.00825078	-0.138038	0.890211	0.978583	0.018875	0.0180626	1.04498	0.29606	0.984079	-0.00367899	0.00840034	-0.437957	0.66142	0.98999
parahippocampal	1e-05	0.0161605	0.0178132	0.907219	0.364316	0.957632	0.00135998	0.00774747	0.175538	0.860658	0.995882	0.00771488	0.0203426	0.379247	0.704513	0.946673	-0.00116565	0.00825072	-0.141279	0.88765	0.978583	0.0203356	0.0180624	1.12586	0.260257	0.984079	-0.00259611	0.00840028	-0.309051	0.757284	0.98999
parahippocampal	5e-05	0.0215405	0.0178126	1.20928	0.226587	0.957632	0.00259054	0.00774746	0.334373	0.738099	0.995882	0.0121265	0.0203405	0.596175	0.551073	0.946673	0.00183488	0.00825069	0.222392	0.82401	0.97474	0.0292769	0.0180599	1.6211	0.105032	0.984079	0.00100382	0.00840021	0.1195	0.90488	0.998257
parahippocampal	0.0001	0.0251355	0.017812	1.41115	0.158235	0.957632	0.00122186	0.00774752	0.157709	0.874686	0.995882	0.00822777	0.0203402	0.404507	0.685849	0.946673	0.00444862	0.00825078	0.539176	0.589768	0.927265	0.0342567	0.0180579	1.89705	0.0578543	0.984079	0.00289977	0.00840035	0.345196	0.729949	0.98999
parahippocampal	0.001	0.0175281	0.0178124	0.984038	0.325124	0.957632	0.00237267	0.00774769	0.306242	0.759422	0.995882	0.00440531	0.0203461	0.216519	0.828588	0.978851	-0.000784794	0.00825078	-0.0951175	0.924222	0.98178	0.0214892	0.0180613	1.18979	0.23416	0.984079	0.000161925	0.00840065	0.0192753	0.984622	0.998257
parahippocampal	0.01	0.0137019	0.017813	0.769205	0.441792	0.957632	-0.00116927	0.00774772	-0.150918	0.880041	0.995882	-0.00573306	0.0203424	-0.281828	0.778082	0.963786	0.00156759	0.00825072	0.189995	0.849314	0.97474	0.000773112	0.0180607	0.0428064	0.965857	0.984079	0.00277805	0.0084008	0.330689	0.740881	0.98999
pars opercularis	5e-08	0.00325788	0.0161762	0.201399	0.840391	0.957632	0.00734928	0.00695167	1.0572	0.290428	0.995882	-0.0240281	0.0162497	-1.47867	0.139263	0.779109	-0.00563263	0.00669674	-0.841101	0.400296	0.771181	-0.0085973	0.0160556	-0.535472	0.592337	0.984079	0.00629497	0.00668397	0.941802	0.346299	0.98999
pars opercularis	1e-06	0.00387429	0.0161761	0.239507	0.810718	0.957632	0.00822161	0.00695161	1.18269	0.236938	0.995882	-0.0273389	0.0162488	-1.68252	0.0925036	0.758161	-0.00599341	0.00669671	-0.894978	0.370803	0.758335	-0.0088242	0.0160555	-0.549608	0.582602	0.984079	0.00672568	0.00668395	1.00624	0.314304	0.98999
pars opercularis	5e-06	0.00330679	0.0161761	0.204425	0.838026	0.957632	0.00691712	0.00695167	0.99503	0.319727	0.995882	-0.0330749	0.016248	-2.03562	0.0418182	0.758161	-0.00606678	0.00669673	-0.905931	0.364977	0.755239	-0.0115673	0.016055	-0.720476	0.471251	0.984079	0.0056306	0.00668399	0.842401	0.399568	0.98999
pars opercularis	1e-05	0.00212863	0.0161762	0.13159	0.895312	0.960726	0.00811089	0.00695163	1.16676	0.243314	0.995882	-0.0344201	0.016248	-2.11842	0.0341673	0.758161	-0.00866588	0.00669665	-1.29406	0.19565	0.645682	-0.0130827	0.016055	-0.814866	0.415171	0.984079	0.005211	0.006684	0.779624	0.435616	0.98999
pars opercularis	5e-05	0.00505024	0.0161761	0.312204	0.754893	0.957632	0.00889257	0.00695166	1.2792	0.200833	0.995882	-0.0363837	0.0162476	-2.23932	0.0251597	0.758161	-0.0103351	0.00669659	-1.54335	0.122754	0.645682	-0.0114078	0.0160553	-0.710527	0.477396	0.984079	0.00621721	0.00668402	0.93016	0.352293	0.98999
pars opercularis	0.0001	0.00102399	0.016176	0.0633029	0.949527	0.9783	0.00716092	0.00695175	1.03009	0.302973	0.995882	-0.038311	0.0162464	-2.35813	0.0183892	0.758161	-0.0102723	0.00669663	-1.53394	0.12505	0.645682	-0.0158371	0.016055	-0.986431	0.323949	0.984079	0.00602553	0.00668404	0.90148	0.367338	0.98999
pars opercularis	0.001	0.00503196	0.0161752	0.311092	0.755738	0.957632	0.00588644	0.00695181	0.84675	0.397139	0.995882	-0.0301125	0.0162482	-1.85328	0.0638752	0.758161	-0.00943656	0.00669648	-1.40918	0.158788	0.645682	-0.0115252	0.0160548	-0.717867	0.472858	0.984079	0.00447543	0.00668406	0.669567	0.503137	0.98999
pars opercularis	0.01	0.00228024	0.0161761	0.140963	0.887902	0.960726	0.00187461	0.00695184	0.269657	0.787425	0.995882	-0.0269517	0.01625	-1.65857	0.0972378	0.758161	-0.0084446	0.00669649	-1.26105	0.207298	0.645682	-0.0099403	0.0160553	-0.619129	0.535847	0.984079	0.00222697	0.00668412	0.333174	0.739004	0.98999
pars orbitalis	5e-08	-0.00758635	0.0126585	-0.599309	0.548982	0.957632	-0.00754541	0.00563679	-1.3386	0.180707	0.995882	0.00797164	0.018232	0.437234	0.661953	0.946673	-0.011031	0.00737933	-1.49485	0.134961	0.645682	-0.00370691	0.0143431	-0.258445	0.796069	0.984079	-0.0124415	0.00650372	-1.91299	0.0557557	0.90358
pars orbitalis	1e-06	-0.00525508	0.0126587	-0.415136	0.678052	0.957632	-0.00680306	0.00563685	-1.20689	0.22748	0.995882	0.0075311	0.018232	0.413071	0.679565	0.946673	-0.0102772	0.00737938	-1.3927	0.163719	0.645682	-0.00270239	0.0143431	-0.18841	0.85056	0.984079	-0.011467	0.00650384	-1.76311	0.077889	0.90358
pars orbitalis	5e-06	-0.00674526	0.0126586	-0.53286	0.594144	0.957632	-0.00621516	0.00563675	-1.10261	0.270201	0.995882	0.00693403	0.0182313	0.380337	0.703705	0.946673	-0.00963407	0.00737947	-1.30552	0.191721	0.645682	-0.00554059	0.014343	-0.386291	0.69929	0.984079	-0.0112538	0.00650368	-1.73037	0.0835705	0.90358
pars orbitalis	1e-05	-0.00917342	0.0126584	-0.724691	0.468661	0.957632	-0.00614676	0.00563679	-1.09047	0.275512	0.995882	0.00672762	0.0182311	0.36902	0.712122	0.946673	-0.0106773	0.00737947	-1.4469	0.147933	0.645682	-0.00913812	0.0143428	-0.637122	0.524062	0.984079	-0.011933	0.0065037	-1.8348	0.066542	0.90358
pars orbitalis	5e-05	-0.00717162	0.0126586	-0.566542	0.57104	0.957632	-0.00558598	0.00563674	-0.990994	0.321693	0.995882	0.00248552	0.0182316	0.13633	0.891563	0.991046	-0.00842634	0.00737957	-1.14185	0.253524	0.698961	-0.0101303	0.0143427	-0.706303	0.480018	0.984079	-0.0104449	0.00650391	-1.60594	0.108295	0.90358
pars orbitalis	0.0001	-0.00864777	0.0126584	-0.683163	0.494522	0.957632	-0.00394059	0.00563685	-0.699076	0.484508	0.995882	0.00396934	0.0182317	0.217717	0.827655	0.978851	-0.0101799	0.00737952	-1.37948	0.167753	0.645682	-0.0103806	0.0143427	-0.723753	0.469237	0.984079	-0.008891	0.00650413	-1.36698	0.171639	0.90358
pars orbitalis	0.001	-0.00306254	0.0126587	-0.241932	0.808838	0.957632	-0.00465385	0.00563698	-0.825593	0.409039	0.995882	0.0157457	0.0182318	0.863641	0.387809	0.933184	-0.00706699	0.00737961	-0.957637	0.338251	0.738969	0.00348227	0.0143429	0.242787	0.808176	0.984079	-0.00639505	0.00650454	-0.983167	0.32553	0.98999
pars orbitalis	0.01	0.00544987	0.0126584	0.430535	0.666817	0.957632	-0.00429756	0.00563692	-0.762395	0.445828	0.995882	0.0234702	0.0182293	1.28749	0.197956	0.933184	-0.0020889	0.00737969	-0.28306	0.777132	0.965205	0.0134465	0.0143425	0.937523	0.348515	0.984079	-0.00463373	0.00650466	-0.712371	0.476239	0.98999
pars triangularis	5e-08	-0.0118146	0.0165273	-0.714853	0.474719	0.957632	0.00713333	0.00687807	1.03711	0.299689	0.995882	-0.020991	0.015933	-1.31746	0.18772	0.92836	-0.00423641	0.00667695	-0.634482	0.525769	0.883853	-0.0188457	0.0172961	-1.08959	0.275922	0.984079	0.00490978	0.00706411	0.695031	0.487039	0.98999
pars triangularis	1e-06	-0.0101631	0.0165268	-0.614946	0.538606	0.957632	0.00765052	0.00687799	1.11232	0.266006	0.995882	-0.0217945	0.015933	-1.36789	0.171383	0.863261	-0.00394599	0.00667696	-0.590987	0.554532	0.890042	-0.0173184	0.0172959	-1.0013	0.316709	0.984079	0.00467168	0.00706406	0.661331	0.508403	0.98999
pars triangularis	5e-06	-0.0110794	0.0165261	-0.670419	0.502608	0.957632	0.00556234	0.00687801	0.808714	0.418684	0.995882	-0.0184865	0.0159332	-1.16025	0.245979	0.933184	-0.00441486	0.00667695	-0.661208	0.508482	0.880937	-0.0174077	0.0172954	-1.00649	0.314206	0.984079	0.0019018	0.00706406	0.269222	0.78776	0.98999
pars triangularis	1e-05	-0.0107162	0.0165269	-0.648408	0.516738	0.957632	0.00738541	0.00687804	1.07377	0.282933	0.995882	-0.0190836	0.0159332	-1.19773	0.231055	0.933184	-0.00673623	0.00667691	-1.00888	0.313035	0.709547	-0.0170563	0.017296	-0.986141	0.324091	0.984079	0.00268652	0.0070641	0.380306	0.70372	0.98999
pars triangularis	5e-05	-0.0147678	0.0165266	-0.893574	0.371574	0.957632	0.00569238	0.00687804	0.827616	0.407892	0.995882	-0.0174467	0.0159336	-1.09496	0.273566	0.933184	-0.00367625	0.00667696	-0.550587	0.581919	0.920245	-0.0205996	0.0172953	-1.19105	0.233666	0.984079	0.00186381	0.00706405	0.263844	0.791902	0.98999
pars triangularis	0.0001	-0.00979199	0.016527	-0.592485	0.553541	0.957632	0.0074067	0.00687804	1.07686	0.281548	0.995882	-0.0155317	0.0159324	-0.974848	0.329663	0.933184	-0.00350466	0.00667696	-0.524888	0.599664	0.928351	-0.0157554	0.0172965	-0.910899	0.362373	0.984079	0.00353811	0.00706405	0.500862	0.616471	0.98999
pars triangularis	0.001	0.00293678	0.0165272	0.177694	0.858967	0.960726	0.000658372	0.00687824	0.095718	0.923745	0.995882	-0.0234879	0.0159282	-1.47461	0.140354	0.779109	-0.00298699	0.00667692	-0.447361	0.654617	0.928351	-0.00280983	0.0172972	-0.162445	0.870959	0.984079	-0.00317551	0.00706419	-0.449523	0.653057	0.98999
pars triangularis	0.01	0.00247371	0.0165231	0.149712	0.880995	0.960726	0.000951594	0.00687824	0.138348	0.889966	0.995882	-0.00981368	0.0159279	-0.616133	0.537822	0.946673	0.00392847	0.00667669	0.588386	0.556276	0.890042	-0.0044833	0.0172946	-0.259231	0.795463	0.984079	0.00247773	0.00706411	0.350749	0.725778	0.98999
pericalcarine	5e-08	0.00755713	0.0184124	0.410437	0.681495	0.957632	0.00472934	0.00796833	0.593518	0.552838	0.995882	-0.00306675	0.0196133	-0.156361	0.875752	0.991046	-0.0133636	0.00799151	-1.67223	0.0944861	0.645682	0.00546975	0.0179184	0.305258	0.760177	0.984079	0.000882909	0.00818842	0.107824	0.914136	0.998257
pericalcarine	1e-06	0.00748231	0.0184126	0.406369	0.684481	0.957632	0.00633109	0.00796824	0.794541	0.426884	0.995882	-0.00346438	0.0196135	-0.176633	0.859801	0.986776	-0.0133021	0.00799159	-1.66451	0.0960176	0.645682	0.00411249	0.0179186	0.22951	0.818478	0.984079	0.00244274	0.00818841	0.298317	0.765463	0.98999
pericalcarine	5e-06	0.00712909	0.0184124	0.387189	0.698626	0.957632	0.00587536	0.00796815	0.737356	0.46091	0.995882	7.29137e-05	0.0196136	0.00371751	0.997034	0.999376	-0.0130136	0.00799155	-1.62842	0.103442	0.645682	0.00569982	0.0179185	0.318096	0.750419	0.984079	0.00268918	0.00818833	0.328416	0.742599	0.98999
pericalcarine	1e-05	0.0058298	0.0184125	0.316622	0.751538	0.957632	0.00510001	0.00796818	0.640047	0.522145	0.995882	-0.000866987	0.0196136	-0.0442033	0.964743	0.999376	-0.0152229	0.00799147	-1.90489	0.0568002	0.645682	0.00364866	0.0179186	0.203624	0.838652	0.984079	0.00174722	0.00818832	0.21338	0.831032	0.990736
pericalcarine	5e-05	0.00533384	0.0184127	0.289682	0.772066	0.957632	0.00464184	0.0079683	0.582539	0.560207	0.995882	-0.000404866	0.0196135	-0.0206421	0.983532	0.999376	-0.0144368	0.00799153	-1.80651	0.0708451	0.645682	0.00427746	0.0179186	0.238717	0.811331	0.984079	0.00160857	0.00818839	0.196445	0.844262	0.992705
pericalcarine	0.0001	0.00368342	0.0184128	0.200047	0.841449	0.957632	0.00291263	0.00796852	0.365517	0.714727	0.995882	0.00103748	0.0196136	0.0528958	0.957816	0.999376	-0.0134456	0.00799149	-1.68249	0.0924799	0.645682	0.00250877	0.0179187	0.140009	0.888656	0.984079	-0.00011382	0.00818848	-0.0139001	0.98891	0.998257
pericalcarine	0.001	-0.00587396	0.0184128	-0.319016	0.749722	0.957632	0.000203933	0.00796867	0.0255919	0.979583	0.99836	-0.00767547	0.0196052	-0.391502	0.695435	0.946673	-0.00791171	0.0079914	-0.990028	0.322166	0.723619	-0.00874748	0.0179169	-0.488225	0.625403	0.984079	5.01724e-05	0.00818845	0.00612721	0.995111	0.998257
pericalcarine	0.01	-0.00230154	0.0184128	-0.124996	0.900529	0.960726	-0.00538408	0.00796877	-0.675647	0.499268	0.995882	-0.0101203	0.0196083	-0.516124	0.605781	0.946673	-0.0001138	0.00799187	-0.0142395	0.988639	0.999275	-0.010729	0.0179177	-0.598793	0.549326	0.984079	-0.00475738	0.00818865	-0.580972	0.561262	0.98999
postcentral	5e-08	-0.0138678	0.013567	-1.02217	0.306726	0.957632	0.000145337	0.00579964	0.0250596	0.980008	0.99836	0.000577788	0.0149114	0.0387482	0.969092	0.999376	-0.0167672	0.00661519	-2.53465	0.0112591	0.645682	-0.00389789	0.0153022	-0.254727	0.79894	0.984079	-0.00908301	0.00633156	-1.43456	0.151419	0.90358
postcentral	1e-06	-0.011292	0.0135672	-0.8323	0.405262	0.957632	-0.000450746	0.00579962	-0.0777199	0.938051	0.995882	-0.000589335	0.0149115	-0.0395222	0.968475	0.999376	-0.015606	0.00661541	-2.35904	0.0183266	0.645682	-0.00243347	0.0153021	-0.159028	0.87365	0.984079	-0.00879964	0.0063316	-1.3898	0.164597	0.90358
postcentral	5e-06	-0.0110126	0.0135674	-0.811702	0.416985	0.957632	-0.000525701	0.00579958	-0.0906447	0.927775	0.995882	-0.000731633	0.0149116	-0.0490648	0.960869	0.999376	-0.015001	0.00661541	-2.26758	0.0233594	0.645682	-0.00144101	0.0153024	-0.0941687	0.924977	0.984079	-0.00798604	0.00633162	-1.26129	0.207209	0.90358
postcentral	1e-05	-0.00893549	0.0135676	-0.658589	0.510177	0.957632	0.000385057	0.00579952	0.0663947	0.947064	0.995882	-0.00156916	0.0149116	-0.105231	0.916195	0.991046	-0.0157028	0.0066154	-2.37367	0.0176164	0.645682	-0.000514632	0.0153026	-0.0336304	0.973173	0.984079	-0.0078611	0.00633162	-1.24156	0.214404	0.90358
postcentral	5e-05	-0.00822651	0.0135677	-0.606332	0.54431	0.957632	0.000767553	0.00579948	0.132349	0.894709	0.995882	0.00174958	0.0149116	0.11733	0.906601	0.991046	-0.0161652	0.00661535	-2.44359	0.0145458	0.645682	0.00175115	0.0153026	0.114435	0.908896	0.984079	-0.00764461	0.00633162	-1.20737	0.227296	0.903589
postcentral	0.0001	-0.0140877	0.0135672	-1.03836	0.299132	0.957632	0.00122047	0.00579961	0.21044	0.833325	0.995882	-0.00228209	0.0149114	-0.153043	0.878368	0.991046	-0.0150294	0.00661528	-2.27192	0.0230961	0.645682	-0.00482634	0.0153027	-0.315392	0.752472	0.984079	-0.00656294	0.00633164	-1.03653	0.29996	0.98999
postcentral	0.001	-0.0131129	0.0135662	-0.96659	0.333776	0.957632	-0.000480449	0.00579966	-0.082841	0.933978	0.995882	0.00862202	0.014911	0.578231	0.563123	0.946673	-0.0107386	0.00661563	-1.62321	0.104551	0.645682	-0.000419975	0.0153024	-0.0274451	0.978105	0.984079	-0.00167272	0.0063317	-0.264182	0.791641	0.98999
postcentral	0.01	-0.00491271	0.0135677	-0.362089	0.717294	0.957632	-0.000864145	0.00579956	-0.149002	0.881553	0.995882	0.0106898	0.0149111	0.716902	0.473454	0.933184	-0.00643669	0.00661523	-0.973011	0.330553	0.730979	0.00637994	0.0153022	0.416928	0.676741	0.984079	-0.00253974	0.00633151	-0.401128	0.688328	0.98999
posterior cingulate	5e-08	-0.00323149	0.0172562	-0.187266	0.851456	0.960726	-0.00436753	0.00719573	-0.606961	0.54388	0.995882	0.0212619	0.0196461	1.08224	0.279174	0.933184	-0.00612587	0.00798846	-0.76684	0.443181	0.803634	0.00789718	0.017441	0.452794	0.650708	0.984079	-0.0105667	0.00739963	-1.428	0.153299	0.90358
posterior cingulate	1e-06	-0.00363203	0.017256	-0.210479	0.833298	0.957632	-0.00559799	0.0071956	-0.777974	0.436589	0.995882	0.013882	0.0196482	0.706525	0.47988	0.939046	-0.00402963	0.00798848	-0.50443	0.613962	0.928351	0.00616997	0.0174412	0.353759	0.723528	0.984079	-0.0109766	0.00739947	-1.48343	0.137967	0.90358
posterior cingulate	5e-06	-0.00252426	0.017256	-0.146283	0.883701	0.960726	-0.00679272	0.00719562	-0.944007	0.345171	0.995882	0.0163255	0.019648	0.8309	0.406053	0.933184	-0.0033477	0.00798848	-0.419066	0.67517	0.936971	0.00627677	0.0174411	0.359883	0.718943	0.984079	-0.0126613	0.00739941	-1.71112	0.0870657	0.90358
posterior cingulate	1e-05	-0.00531526	0.0172557	-0.30803	0.758067	0.957632	-0.00696593	0.00719571	-0.968067	0.333016	0.995882	0.019667	0.0196481	1.00096	0.316873	0.933184	-0.00363941	0.0079885	-0.455581	0.648694	0.928351	0.0039398	0.0174408	0.225896	0.821288	0.984079	-0.013094	0.00739944	-1.76959	0.0768026	0.90358
posterior cingulate	5e-05	-0.00483582	0.0172558	-0.280243	0.779298	0.957632	-0.00792333	0.00719566	-1.10113	0.270847	0.995882	0.0112222	0.019651	0.571078	0.567961	0.946673	-0.00208848	0.0079885	-0.261436	0.793757	0.969405	0.00166466	0.0174408	0.0954461	0.923963	0.984079	-0.0129359	0.00739932	-1.74825	0.0804277	0.90358
posterior cingulate	0.0001	-0.00574064	0.0172556	-0.332683	0.739382	0.957632	-0.00804571	0.00719576	-1.11812	0.263522	0.995882	0.00853715	0.0196513	0.434431	0.663986	0.946673	-0.0016273	0.00798848	-0.203706	0.838584	0.97474	-0.00193171	0.0174401	-0.110763	0.911807	0.984079	-0.012289	0.00739947	-1.66079	0.0967624	0.90358
posterior cingulate	0.001	-0.00790258	0.0172546	-0.457999	0.646964	0.957632	-0.00437942	0.00719588	-0.6086	0.542792	0.995882	0.0161501	0.0196502	0.82188	0.411167	0.933184	0.00296778	0.00798845	0.371509	0.71026	0.93782	-0.00212944	0.017436	-0.122129	0.9028	0.984079	-0.00652015	0.00739997	-0.881105	0.378265	0.98999
posterior cingulate	0.01	-0.00591978	0.017256	-0.343056	0.731564	0.957632	-0.00688617	0.00719584	-0.956966	0.33859	0.995882	0.0187785	0.0196529	0.955507	0.339347	0.933184	-0.0035661	0.00798849	-0.446405	0.655307	0.928351	0.00180157	0.0174411	0.103295	0.917731	0.984079	-0.00803593	0.00739998	-1.08594	0.277512	0.964101
precentral	5e-08	0.00585154	0.0139999	0.417971	0.675978	0.957632	-0.00153822	0.00601727	-0.255634	0.798235	0.995882	-0.0099696	0.0133351	-0.747621	0.454709	0.933184	-0.0086232	0.00610169	-1.41325	0.15759	0.645682	-0.00358722	0.0146331	-0.245144	0.80635	0.984079	-0.00617955	0.0060331	-1.02428	0.305711	0.98999
precentral	1e-06	0.00601731	0.0139998	0.429813	0.667342	0.957632	-0.00178115	0.00601717	-0.296012	0.767222	0.995882	-0.00968958	0.0133351	-0.726625	0.467475	0.933184	-0.00766755	0.00610172	-1.25662	0.208897	0.645682	-0.00432582	0.014633	-0.29562	0.767527	0.984079	-0.00612049	0.00603295	-1.01451	0.310345	0.98999
precentral	5e-06	0.00467846	0.0139999	0.334178	0.738253	0.957632	-0.00116844	0.00601715	-0.194186	0.846031	0.995882	-0.00651762	0.0133351	-0.488758	0.625025	0.946673	-0.00655662	0.00610173	-1.07455	0.282582	0.700638	-0.00470374	0.0146327	-0.321453	0.747875	0.984079	-0.00480367	0.00603304	-0.796227	0.425904	0.98999
precentral	1e-05	0.00642273	0.0139996	0.458778	0.646405	0.957632	-0.000516394	0.00601715	-0.0858204	0.93161	0.995882	-0.00444061	0.0133349	-0.333006	0.739138	0.946673	-0.00799055	0.00610168	-1.30956	0.19035	0.645682	-0.00285013	0.014633	-0.194774	0.845574	0.984079	-0.00531237	0.0060331	-0.880538	0.378573	0.98999
precentral	5e-05	0.00729323	0.0139995	0.520963	0.602406	0.957632	-0.00107535	0.00601717	-0.178715	0.858163	0.995882	-0.00784717	0.0133351	-0.588461	0.556238	0.946673	-0.00779169	0.00610166	-1.27698	0.201616	0.645682	-0.00248541	0.0146332	-0.169847	0.865134	0.984079	-0.00552163	0.0060331	-0.915223	0.360079	0.98999
precentral	0.0001	0.0083207	0.0139995	0.594357	0.552288	0.957632	-0.000486614	0.00601719	-0.0808706	0.935545	0.995882	-0.0116301	0.0133344	-0.872187	0.38313	0.933184	-0.00623005	0.00610163	-1.02105	0.307238	0.709547	-0.00313898	0.0146331	-0.214512	0.830153	0.984079	-0.00433326	0.00603314	-0.718244	0.472611	0.98999
precentral	0.001	0.00222735	0.0139996	0.1591	0.873594	0.960726	0.00377008	0.00601725	0.626545	0.530961	0.995882	-0.0125718	0.0133348	-0.942783	0.345818	0.933184	-0.00475591	0.00610146	-0.77947	0.435707	0.800758	-0.00333459	0.0146332	-0.227879	0.819746	0.984079	-7.01171e-05	0.00603331	-0.0116217	0.990728	0.998257
precentral	0.01	0.0113797	0.0139992	0.812882	0.416308	0.957632	0.00698785	0.00601723	1.16131	0.245524	0.995882	-0.00869851	0.013335	-0.652306	0.514221	0.946673	-0.00407725	0.00610157	-0.668229	0.503991	0.879809	0.0105258	0.0146328	0.719332	0.471955	0.984079	0.00335674	0.00603331	0.556368	0.577962	0.98999
precuneus	5e-08	-0.0147766	0.0143156	-1.0322	0.302007	0.957632	-0.00181949	0.0057695	-0.315364	0.752487	0.995882	-0.0103964	0.0143355	-0.72522	0.468336	0.933184	-0.00695742	0.00611506	-1.13775	0.25523	0.698961	-0.0118269	0.0141781	-0.834164	0.404211	0.984079	-0.00777764	0.00576289	-1.34961	0.177148	0.90358
precuneus	1e-06	-0.0116616	0.0143158	-0.814591	0.415328	0.957632	-0.00295597	0.00576939	-0.512354	0.608406	0.995882	-0.011015	0.0143351	-0.768395	0.442273	0.933184	-0.00576158	0.00611509	-0.94219	0.3461	0.739428	-0.00947189	0.014178	-0.66807	0.504106	0.984079	-0.0080781	0.00576281	-1.40176	0.160993	0.90358
precuneus	5e-06	-0.0121168	0.0143157	-0.846401	0.397352	0.957632	-0.00244819	0.00576935	-0.424344	0.671317	0.995882	-0.0144062	0.0143345	-1.00501	0.314921	0.933184	-0.00463948	0.0061151	-0.758693	0.44804	0.806063	-0.0111014	0.0141775	-0.783031	0.43363	0.984079	-0.00720944	0.00576282	-1.25103	0.210931	0.90358
precuneus	1e-05	-0.0109919	0.0143156	-0.767827	0.44261	0.957632	-0.0032992	0.00576952	-0.571833	0.567438	0.995882	-0.0137254	0.0143347	-0.957498	0.338342	0.933184	-0.00386598	0.0061151	-0.632202	0.527258	0.883853	-0.0100517	0.014177	-0.709017	0.478333	0.984079	-0.00755755	0.00576293	-1.31141	0.189726	0.90358
precuneus	5e-05	-0.010001	0.0143156	-0.698606	0.484817	0.957632	-0.00376845	0.00576946	-0.653172	0.513649	0.995882	-0.0139572	0.0143347	-0.973662	0.330251	0.933184	-0.00380698	0.00611512	-0.622552	0.533582	0.884965	-0.0112827	0.0141781	-0.795784	0.426179	0.984079	-0.00771808	0.00576285	-1.33928	0.180485	0.90358
precuneus	0.0001	-0.00914141	0.0143152	-0.63858	0.523113	0.957632	-0.00403275	0.00576927	-0.699005	0.484552	0.995882	-0.0166766	0.0143342	-1.16341	0.244694	0.933184	-0.00461495	0.00611514	-0.754677	0.450447	0.806063	-0.0116896	0.0141773	-0.824528	0.409662	0.984079	-0.00763784	0.00576269	-1.32539	0.185047	0.90358
precuneus	0.001	-0.0054765	0.0143149	-0.382573	0.702046	0.957632	0.00241329	0.00576949	0.418285	0.675741	0.995882	-0.00888514	0.0143354	-0.619802	0.535404	0.946673	-0.00501419	0.00611513	-0.819964	0.412241	0.771181	-0.00943411	0.0141783	-0.665392	0.505817	0.984079	-0.000191333	0.00576295	-0.0332006	0.973515	0.998257
precuneus	0.01	-0.00802965	0.0143159	-0.56089	0.574887	0.957632	0.0034954	0.0057695	0.605841	0.544624	0.995882	-0.0129879	0.0143362	-0.905949	0.364988	0.933184	-0.00512072	0.00611468	-0.837447	0.402346	0.771181	-0.0196398	0.0141789	-1.38514	0.166045	0.984079	0.0012069	0.00576275	0.209431	0.834113	0.990736
rostral anterior cingulate	5e-08	0.0170673	0.0150156	1.13664	0.255721	0.957632	0.00614489	0.00560067	1.09717	0.272572	0.995882	-0.0122084	0.01975	-0.618146	0.536495	0.946673	-0.0186119	0.00801015	-2.32354	0.0201546	0.645682	0.0133563	0.0147892	0.903113	0.36649	0.984079	0.00264825	0.00629777	0.420505	0.674118	0.98999
rostral anterior cingulate	1e-06	0.0151754	0.0150159	1.01062	0.312224	0.957632	0.00389779	0.00560065	0.695952	0.486462	0.995882	-0.00892333	0.0197498	-0.451818	0.651411	0.946673	-0.0171696	0.00801016	-2.14347	0.0320803	0.645682	0.0124058	0.0147892	0.83884	0.401582	0.984079	-7.6394e-05	0.00629765	-0.0121306	0.990322	0.998257
rostral anterior cingulate	5e-06	0.0189763	0.0150149	1.26383	0.206324	0.957632	0.00311252	0.00560078	0.55573	0.578398	0.995882	-0.00948801	0.0197501	-0.480403	0.630953	0.946673	-0.0145873	0.00801026	-1.82108	0.0686009	0.645682	0.0151617	0.0147885	1.02524	0.30528	0.984079	-0.000110024	0.00629769	-0.0174706	0.986061	0.998257
rostral anterior cingulate	1e-05	0.0183673	0.0150148	1.22328	0.221256	0.957632	0.00316221	0.00560081	0.564599	0.572349	0.995882	-0.00846781	0.0197504	-0.428742	0.668121	0.946673	-0.0151199	0.00801032	-1.88756	0.0590915	0.645682	0.0150995	0.0147882	1.02105	0.307258	0.984079	-1.37605e-05	0.00629774	-0.00218499	0.998257	0.998257
rostral anterior cingulate	5e-05	0.0177355	0.0150153	1.18116	0.237571	0.957632	0.00404458	0.00560075	0.722149	0.470206	0.995882	-0.0114076	0.01975	-0.577601	0.563548	0.946673	-0.0233212	0.00800987	-2.91156	0.00359803	0.645682	0.0120918	0.0147885	0.817655	0.413576	0.984079	-0.00116305	0.00629766	-0.184679	0.853482	0.992705
rostral anterior cingulate	0.0001	0.0166876	0.0150159	1.11133	0.266456	0.957632	0.00500653	0.00560061	0.893926	0.371366	0.995882	-0.0109297	0.0197503	-0.553396	0.580006	0.946673	-0.0218921	0.00801004	-2.73308	0.00627695	0.645682	0.0111361	0.0147896	0.752971	0.451487	0.984079	0.0001596	0.00629752	0.0253434	0.979781	0.998257
rostral anterior cingulate	0.001	0.00553452	0.0150167	0.368557	0.712467	0.957632	0.00698018	0.00560058	1.24633	0.212649	0.995882	-0.0177951	0.0197494	-0.901047	0.367588	0.933184	-0.0148897	0.0080105	-1.85877	0.0630665	0.645682	0.000695909	0.0147887	0.0470567	0.962469	0.984079	0.00353789	0.00629778	0.561768	0.574277	0.98999
rostral anterior cingulate	0.01	-0.003085	0.0150163	-0.205444	0.83723	0.957632	0.00037537	0.00560101	0.0670184	0.946567	0.995882	-0.0316335	0.0197475	-1.6019	0.109213	0.758161	-0.00926198	0.00801063	-1.15621	0.247601	0.698961	-0.00633771	0.0147894	-0.42853	0.668276	0.984079	-0.00358715	0.00629806	-0.569564	0.568976	0.98999
rostral middle frontal	5e-08	0.0192212	0.0127616	1.50618	0.132058	0.957632	0.00453743	0.00552268	0.821601	0.411308	0.995882	1.01224e-05	0.0129385	0.000782353	0.999376	0.999376	-0.00979838	0.00590269	-1.65998	0.0969243	0.645682	0.0134765	0.0139082	0.968963	0.33259	0.984079	0.000291126	0.00564893	0.0515365	0.958898	0.998257
rostral middle frontal	1e-06	0.0168476	0.012762	1.32014	0.186824	0.957632	0.00569099	0.00552266	1.03048	0.30279	0.995882	0.00123845	0.0129381	0.0957216	0.923744	0.993116	-0.0104239	0.00590267	-1.76596	0.0774089	0.645682	0.0118013	0.0139081	0.848525	0.396169	0.984079	0.00107342	0.00564893	0.190022	0.849293	0.992705
rostral middle frontal	5e-06	0.0163203	0.0127622	1.27881	0.200999	0.957632	0.00629348	0.00552266	1.13957	0.25447	0.995882	0.00303553	0.0129378	0.234625	0.814506	0.978851	-0.0109096	0.00590264	-1.84827	0.0645703	0.645682	0.0123304	0.0139078	0.886586	0.375326	0.984079	0.00200806	0.00564891	0.355477	0.722234	0.98999
rostral middle frontal	1e-05	0.0158499	0.0127622	1.24194	0.214292	0.957632	0.00709951	0.00552264	1.28553	0.198615	0.995882	0.00383156	0.0129376	0.296157	0.767117	0.961548	-0.0131918	0.00590254	-2.23493	0.0254266	0.645682	0.0127209	0.0139075	0.914683	0.360383	0.984079	0.00173779	0.0056489	0.307633	0.758363	0.98999
rostral middle frontal	5e-05	0.0143656	0.0127622	1.12563	0.260351	0.957632	0.00551072	0.00552268	0.997835	0.318365	0.995882	0.00240476	0.0129384	0.185863	0.852557	0.986776	-0.0129112	0.00590258	-2.18737	0.0287202	0.645682	0.0111979	0.0139074	0.805178	0.420739	0.984079	-0.000415682	0.00564892	-0.0735861	0.94134	0.998257
rostral middle frontal	0.0001	0.0114181	0.0127629	0.894637	0.371005	0.957632	0.00578346	0.00552267	1.04722	0.295002	0.995882	-0.00134109	0.0129384	-0.103652	0.917448	0.991046	-0.0118259	0.00590256	-2.00352	0.0451269	0.645682	0.00729134	0.0139078	0.524262	0.600109	0.984079	7.35013e-05	0.00564892	0.0130116	0.989619	0.998257
rostral middle frontal	0.001	0.0105328	0.0127634	0.825239	0.409258	0.957632	-0.000947277	0.00552274	-0.171523	0.863813	0.995882	-0.00964065	0.0129369	-0.745203	0.456169	0.933184	-0.00204693	0.0059029	-0.346767	0.728768	0.953004	0.000822704	0.013909	0.059149	0.952835	0.984079	-0.00223021	0.00564891	-0.394804	0.692989	0.98999
rostral middle frontal	0.01	0.0084805	0.0127622	0.664501	0.506387	0.957632	-0.00299409	0.00552271	-0.542141	0.587724	0.995882	-0.00563647	0.0129358	-0.435726	0.663046	0.946673	0.00100847	0.00590248	0.170855	0.864338	0.978583	0.00157486	0.0139076	0.113238	0.909845	0.984079	-0.00442123	0.00564885	-0.782678	0.43382	0.98999
superior frontal	5e-08	0.0108659	0.0110416	0.984086	0.3251	0.957632	-0.000338261	0.00521516	-0.0648612	0.948285	0.995882	-0.00587812	0.0130014	-0.452113	0.651198	0.946673	-0.00772289	0.00564837	-1.36728	0.171545	0.645682	0.00256114	0.0120217	0.213043	0.831298	0.984079	-0.00725436	0.00521501	-1.39105	0.164216	0.90358
superior frontal	1e-06	0.00785895	0.0110418	0.711747	0.47664	0.957632	3.34236e-05	0.0052152	0.00640888	0.994887	0.998558	-0.00524101	0.0130015	-0.403109	0.686878	0.946673	-0.00635488	0.00564838	-1.12508	0.260561	0.698961	-5.21331e-05	0.0120217	-0.00433658	0.99654	0.99654	-0.00627456	0.00521507	-1.20316	0.228921	0.903589
superior frontal	5e-06	0.00684581	0.0110419	0.619982	0.535285	0.957632	0.0010702	0.00521516	0.20521	0.837409	0.995882	-0.00435574	0.0130015	-0.335017	0.73762	0.946673	-0.00618459	0.0056484	-1.09493	0.273554	0.698961	-0.000735725	0.0120217	-0.0611997	0.951202	0.984079	-0.00485811	0.00521505	-0.931556	0.351571	0.98999
superior frontal	1e-05	0.00880567	0.0110417	0.797493	0.425186	0.957632	0.00107176	0.00521525	0.205506	0.837178	0.995882	-0.00183529	0.0130018	-0.141157	0.887749	0.991046	-0.0072917	0.00564838	-1.29094	0.196733	0.645682	0.0031951	0.0120217	0.265778	0.790416	0.984079	-0.00537142	0.00521507	-1.02998	0.303025	0.98999
superior frontal	5e-05	0.00717634	0.0110419	0.649918	0.515762	0.957632	-0.000242566	0.00521527	-0.0465108	0.962903	0.99836	-0.00463904	0.0130016	-0.356807	0.721245	0.946673	-0.00779493	0.00564833	-1.38004	0.167581	0.645682	0.000979401	0.0120217	0.0814694	0.93507	0.984079	-0.00627059	0.00521511	-1.20239	0.229219	0.903589
superior frontal	0.0001	0.00987135	0.0110416	0.894013	0.371339	0.957632	-0.000446049	0.00521504	-0.0855313	0.931839	0.995882	-0.0066509	0.0130011	-0.511564	0.608969	0.946673	-0.00659943	0.00564836	-1.16838	0.242659	0.694771	0.00314162	0.0120216	0.26133	0.793844	0.984079	-0.00566644	0.00521498	-1.08657	0.277233	0.964101
superior frontal	0.001	0.0121735	0.0110414	1.10253	0.270259	0.957632	-0.00351089	0.00521527	-0.673194	0.500827	0.995882	-0.0101147	0.0130003	-0.77804	0.436566	0.933184	-0.00163028	0.00564791	-0.288652	0.772849	0.964289	0.00365113	0.0120216	0.303715	0.761352	0.984079	-0.00518513	0.00521526	-0.994223	0.32012	0.98999
superior frontal	0.01	0.000177353	0.0110416	0.0160623	0.987185	0.990709	-0.00175114	0.00521538	-0.335764	0.73705	0.995882	-0.0206863	0.0129996	-1.59131	0.111575	0.758161	0.00127813	0.00564787	0.226303	0.820967	0.97474	-0.0112284	0.0120204	-0.934114	0.35027	0.984079	-0.00127497	0.00521526	-0.24447	0.806868	0.98999
superior parietal	5e-08	-0.0124406	0.0148445	-0.838059	0.40202	0.957632	0.000165437	0.00658983	0.025105	0.979971	0.99836	-0.00418864	0.0122942	-0.340701	0.733337	0.946673	-0.0064509	0.00629136	-1.02536	0.3052	0.709547	-0.0144105	0.0155973	-0.923911	0.355558	0.984079	-0.00835803	0.00656708	-1.27272	0.203125	0.90358
superior parietal	1e-06	-0.0137302	0.0148447	-0.924918	0.355034	0.957632	6.78397e-05	0.00658982	0.0102946	0.991786	0.998558	-0.00289485	0.0122941	-0.235467	0.813852	0.978851	-0.00664479	0.00629131	-1.05618	0.290889	0.705389	-0.0152295	0.0155977	-0.976393	0.328896	0.984079	-0.00812631	0.00656702	-1.23744	0.215929	0.90358
superior parietal	5e-06	-0.0131011	0.0148449	-0.88253	0.377514	0.957632	-0.000776973	0.00658989	-0.117904	0.906144	0.995882	-0.00540617	0.0122945	-0.439724	0.660148	0.946673	-0.00640663	0.00629143	-1.01831	0.308535	0.709547	-0.0166056	0.0155973	-1.06464	0.287068	0.984079	-0.00849923	0.00656717	-1.2942	0.195602	0.90358
superior parietal	1e-05	-0.0115969	0.014845	-0.781198	0.434707	0.957632	-0.000499366	0.00658993	-0.0757771	0.939597	0.995882	-0.0063471	0.0122946	-0.516249	0.605694	0.946673	-0.00690309	0.0062915	-1.09721	0.272555	0.698961	-0.015688	0.0155974	-1.00581	0.314534	0.984079	-0.00829749	0.0065673	-1.26345	0.206432	0.90358
superior parietal	5e-05	-0.0130891	0.014845	-0.88172	0.377952	0.957632	-0.0025014	0.00658987	-0.379582	0.704257	0.995882	-0.00652066	0.0122951	-0.530348	0.595884	0.946673	-0.00683186	0.00629143	-1.0859	0.277529	0.698961	-0.0171495	0.0155972	-1.09953	0.271569	0.984079	-0.00899782	0.00656717	-1.37012	0.170656	0.90358
superior parietal	0.0001	-0.00814265	0.0148461	-0.548469	0.583384	0.957632	-0.00146208	0.00658976	-0.221872	0.824415	0.995882	-0.00987542	0.0122949	-0.80321	0.421875	0.933184	-0.00794296	0.00629135	-1.26252	0.206768	0.645682	-0.013308	0.0155984	-0.853161	0.393593	0.984079	-0.0087447	0.00656703	-1.33161	0.182996	0.90358
superior parietal	0.001	-0.01041	0.0148463	-0.701186	0.483205	0.957632	-0.00350362	0.00658987	-0.531668	0.594959	0.995882	-0.00195121	0.0122956	-0.158691	0.873916	0.991046	-0.00688872	0.00629131	-1.09496	0.27354	0.698961	-0.0111383	0.0155989	-0.714044	0.475219	0.984079	-0.00906996	0.00656732	-1.38108	0.167262	0.90358
superior parietal	0.01	-0.00492537	0.0148457	-0.33177	0.740071	0.957632	-0.00411035	0.00658965	-0.623758	0.53279	0.995882	-0.00803251	0.0122944	-0.653345	0.513551	0.946673	-0.00801573	0.00629075	-1.27421	0.202596	0.645682	-0.0046217	0.0155966	-0.296327	0.766987	0.984079	-0.0084311	0.00656708	-1.28384	0.199203	0.90358
superior temporal	5e-08	0.00709661	0.0126381	0.561525	0.574454	0.957632	-0.000554602	0.00562126	-0.0986614	0.921408	0.995882	-0.0121629	0.0143974	-0.8448	0.398246	0.933184	-0.00229608	0.00605449	-0.379236	0.704515	0.93782	0.00777174	0.014004	0.554965	0.578933	0.984079	-0.00314188	0.00592147	-0.530592	0.595704	0.98999
superior temporal	1e-06	0.00600778	0.0126381	0.475371	0.634534	0.957632	-0.00176499	0.00562126	-0.313986	0.753533	0.995882	-0.0107838	0.0143975	-0.749004	0.453874	0.933184	0.000370107	0.00605442	0.0611301	0.951256	0.993863	0.00714797	0.0140041	0.51042	0.60977	0.984079	-0.00276543	0.00592145	-0.467018	0.640489	0.98999
superior temporal	5e-06	0.00791696	0.012638	0.626443	0.531041	0.957632	-0.00220307	0.00562125	-0.391918	0.69512	0.995882	-0.0118441	0.0143974	-0.822658	0.410725	0.933184	0.000549854	0.00605444	0.0908183	0.927637	0.98178	0.00948953	0.0140039	0.677633	0.498022	0.984079	-0.00393621	0.00592141	-0.664742	0.506219	0.98999
superior temporal	1e-05	0.00568041	0.0126381	0.449465	0.653107	0.957632	-0.00284055	0.00562125	-0.505323	0.613334	0.995882	-0.0127496	0.0143973	-0.885554	0.375882	0.933184	0.000141188	0.00605448	0.0233195	0.981396	0.999275	0.00665335	0.0140041	0.475099	0.634728	0.984079	-0.00445714	0.00592141	-0.752716	0.451625	0.98999
superior temporal	5e-05	0.00625548	0.0126374	0.494996	0.620615	0.957632	-0.00190143	0.00562126	-0.338256	0.735172	0.995882	-0.0124433	0.0143974	-0.864277	0.387459	0.933184	-0.000196022	0.00605448	-0.0323764	0.974172	0.999275	0.00464245	0.014003	0.331533	0.74025	0.984079	-0.00427115	0.00592143	-0.721303	0.470727	0.98999
superior temporal	0.0001	0.00320535	0.0126379	0.253629	0.799788	0.957632	-0.0017135	0.00562126	-0.304825	0.760501	0.995882	-0.0109939	0.0143975	-0.763595	0.445129	0.933184	0.000165098	0.00605453	0.0272685	0.978246	0.999275	0.0013114	0.0140036	0.0936469	0.925392	0.984079	-0.00419807	0.00592147	-0.708958	0.478354	0.98999
superior temporal	0.001	0.00348744	0.012638	0.275949	0.782593	0.957632	-0.00350834	0.00562124	-0.624121	0.532551	0.995882	-0.00383186	0.0143979	-0.266141	0.790137	0.968096	0.00466612	0.00605459	0.770674	0.440904	0.803634	-0.00164607	0.014002	-0.11756	0.906419	0.984079	-0.00329738	0.00592148	-0.556851	0.577632	0.98999
superior temporal	0.01	0.0224603	0.012637	1.77735	0.0755457	0.957632	0.000696274	0.00562114	0.123867	0.901421	0.995882	-0.00887298	0.0143935	-0.616457	0.537609	0.946673	0.00249985	0.0060546	0.412884	0.679693	0.93782	0.0102345	0.014	0.731032	0.464779	0.984079	-0.0018588	0.0059214	-0.313913	0.753589	0.98999
supramarginal	5e-08	-0.00638959	0.0144141	-0.443289	0.657568	0.957632	-0.000175184	0.00642097	-0.0272831	0.978234	0.99836	0.0109404	0.0137144	0.797728	0.42505	0.933184	-0.00608021	0.0058512	-1.03914	0.298746	0.706598	-0.00769235	0.0152923	-0.503022	0.614961	0.984079	-0.00153044	0.00639197	-0.239432	0.810771	0.98999
supramarginal	1e-06	-0.0079583	0.0144138	-0.55213	0.580873	0.957632	-0.00115812	0.00642096	-0.180366	0.856866	0.995882	0.00818826	0.0137134	0.5971	0.550456	0.946673	-0.00546074	0.00585118	-0.933271	0.350685	0.739428	-0.0107366	0.0152921	-0.702105	0.482632	0.984079	-0.00254105	0.00639195	-0.397539	0.690972	0.98999
supramarginal	5e-06	-0.0105922	0.0144127	-0.734921	0.462407	0.957632	-0.00156537	0.00642098	-0.243789	0.807395	0.995882	0.00692764	0.0137117	0.505235	0.613407	0.946673	-0.00483885	0.00585124	-0.82698	0.408253	0.771181	-0.0132953	0.0152918	-0.869441	0.38463	0.984079	-0.00289498	0.00639196	-0.452909	0.650616	0.98999
supramarginal	1e-05	-0.00965315	0.0144126	-0.669771	0.503021	0.957632	-0.00203778	0.00642101	-0.317362	0.75097	0.995882	0.00551407	0.0137102	0.402189	0.687555	0.946673	-0.00548695	0.00585127	-0.937737	0.348384	0.739428	-0.0132852	0.0152918	-0.868776	0.384993	0.984079	-0.00399748	0.00639196	-0.625391	0.531717	0.98999
supramarginal	5e-05	-0.00661593	0.0144137	-0.459002	0.646244	0.957632	-0.00367846	0.00642101	-0.572879	0.56673	0.995882	0.00177288	0.0137114	0.1293	0.897123	0.991046	-0.00378558	0.00585124	-0.646971	0.517654	0.883853	-0.0138141	0.0152917	-0.903373	0.366352	0.984079	-0.00526283	0.00639194	-0.823354	0.410311	0.98999
supramarginal	0.0001	-0.0110464	0.0144133	-0.7664	0.443459	0.957632	-0.00409017	0.00642099	-0.637	0.524128	0.995882	0.00043177	0.0137125	0.0314872	0.974882	0.999376	-0.00253936	0.00585132	-0.433982	0.664304	0.932311	-0.0176408	0.0152912	-1.15366	0.248671	0.984079	-0.00510474	0.00639195	-0.79862	0.424515	0.98999
supramarginal	0.001	-0.0129245	0.0144124	-0.896765	0.369869	0.957632	-0.00701216	0.00642093	-1.09208	0.274804	0.995882	-0.0033595	0.0137123	-0.245	0.806462	0.978851	0.000195758	0.00585143	0.0334548	0.973312	0.999275	-0.0225537	0.0152903	-1.47503	0.14024	0.984079	-0.00695794	0.0063919	-1.08856	0.276355	0.964101
supramarginal	0.01	-0.00726588	0.0144118	-0.504162	0.61416	0.957632	-0.00375144	0.00642095	-0.58425	0.559055	0.995882	0.000706722	0.0137147	0.0515303	0.958904	0.999376	-0.00161334	0.00585141	-0.275719	0.782765	0.965279	-0.0194994	0.0152902	-1.27529	0.202241	0.984079	-0.00338609	0.00639194	-0.529745	0.596292	0.98999
temporal pole	5e-08	-0.0190403	0.0167125	-1.13928	0.254615	0.957632	-0.00790131	0.00776139	-1.01803	0.30867	0.995882	-0.0352475	0.0189216	-1.86282	0.0625202	0.758161	3.15743e-05	0.00818804	0.00385615	0.996923	0.999275	-0.0251434	0.0186899	-1.34529	0.178565	0.984079	-0.000199851	0.008359	-0.0239084	0.980926	0.998257
temporal pole	1e-06	-0.0171722	0.0167127	-1.02749	0.304217	0.957632	-0.00781114	0.00776145	-1.0064	0.314228	0.995882	-0.0355363	0.0189206	-1.87818	0.0603898	0.758161	0.00117024	0.00818806	0.14292	0.886354	0.978583	-0.0243899	0.0186897	-1.30499	0.19193	0.984079	-0.000170721	0.00835902	-0.0204236	0.983706	0.998257
temporal pole	5e-06	-0.0142736	0.016713	-0.854042	0.393105	0.957632	-0.00884864	0.00776144	-1.14008	0.25426	0.995882	-0.0320042	0.0189206	-1.69149	0.0907779	0.758161	0.00168485	0.00818806	0.205769	0.836973	0.97474	-0.0196838	0.0186902	-1.05316	0.292296	0.984079	-0.000800962	0.00835902	-0.0958201	0.923664	0.998257
temporal pole	1e-05	-0.0122825	0.0167133	-0.734896	0.462422	0.957632	-0.00821795	0.00776146	-1.05882	0.289689	0.995882	-0.0306997	0.0189213	-1.62249	0.104734	0.758161	-0.00162141	0.00818806	-0.198021	0.843029	0.97474	-0.0182585	0.0186907	-0.976877	0.328657	0.984079	-0.00228372	0.00835901	-0.273205	0.784697	0.98999
temporal pole	5e-05	-0.0167451	0.0167127	-1.00194	0.316402	0.957632	-0.00633922	0.00776154	-0.816749	0.414076	0.995882	-0.0315782	0.0189216	-1.6689	0.0951736	0.758161	-0.000936438	0.00818807	-0.114366	0.908948	0.978583	-0.0227754	0.0186901	-1.21858	0.223035	0.984079	0.00251732	0.00835898	0.301152	0.7633	0.98999
temporal pole	0.0001	-0.0196155	0.0167124	-1.17371	0.240544	0.957632	-0.00760423	0.00776151	-0.979737	0.327221	0.995882	-0.0299032	0.0189216	-1.58037	0.114058	0.758161	-0.000138109	0.00818806	-0.0168671	0.986543	0.999275	-0.0223671	0.0186902	-1.19672	0.231446	0.984079	0.0019139	0.00835897	0.228964	0.818898	0.98999
temporal pole	0.001	-0.0119443	0.0167118	-0.714722	0.4748	0.957632	-0.00916252	0.00776125	-1.18055	0.237789	0.995882	-0.0332052	0.0189209	-1.75495	0.0793025	0.758161	0.00224133	0.00818795	0.273735	0.784289	0.965279	-0.0154685	0.0186894	-0.827663	0.407884	0.984079	0.00327411	0.008359	0.391687	0.695291	0.98999
temporal pole	0.01	-0.000525175	0.0167115	-0.0314259	0.974931	0.990709	-0.00529757	0.00776122	-0.682569	0.494882	0.995882	-0.0105628	0.0189246	-0.558152	0.576755	0.946673	-0.000475711	0.00818793	-0.0580991	0.95367	0.993863	0.0109988	0.0186898	0.58849	0.556219	0.984079	-0.00118495	0.00835902	-0.141757	0.887272	0.995664
transverse temporal	5e-08	0.00915674	0.0131644	0.695571	0.486716	0.957632	-0.00362407	0.00557129	-0.65049	0.515379	0.995882	0.00757287	0.0193967	0.390421	0.696234	0.946673	-0.0119519	0.00789126	-1.51457	0.129888	0.645682	-0.00264736	0.014591	-0.181438	0.856028	0.984079	-0.00894232	0.00672435	-1.32984	0.183577	0.90358
transverse temporal	1e-06	0.011092	0.0131643	0.842585	0.399483	0.957632	-0.00450555	0.0055713	-0.808706	0.418688	0.995882	0.00844633	0.0193973	0.435439	0.663254	0.946673	-0.010543	0.00789128	-1.33603	0.181545	0.645682	0.000974716	0.014591	0.0668027	0.94674	0.984079	-0.00890902	0.00672439	-1.32488	0.185217	0.90358
transverse temporal	5e-06	0.0110323	0.0131642	0.838047	0.402027	0.957632	-0.00377614	0.00557134	-0.677779	0.497915	0.995882	0.00680625	0.0193968	0.350895	0.725676	0.946673	-0.0112401	0.00789126	-1.42438	0.154344	0.645682	-0.000973483	0.0145909	-0.0667183	0.946807	0.984079	-0.00835751	0.00672441	-1.24286	0.213925	0.90358
transverse temporal	1e-05	0.0114216	0.0131643	0.867618	0.385627	0.957632	-0.0037268	0.00557132	-0.668925	0.503547	0.995882	0.00743084	0.0193958	0.383115	0.701644	0.946673	-0.0111996	0.00789125	-1.41924	0.155836	0.645682	-0.000628155	0.0145908	-0.0430514	0.965662	0.984079	-0.00871539	0.0067244	-1.29608	0.194953	0.90358
transverse temporal	5e-05	0.00864523	0.0131648	0.656693	0.511396	0.957632	-0.00413385	0.00557137	-0.741981	0.458103	0.995882	0.000198893	0.0193987	0.0102529	0.99182	0.999376	-0.0103989	0.00789132	-1.31777	0.187588	0.645682	-0.00346235	0.0145901	-0.237309	0.812423	0.984079	-0.0077951	0.00672444	-1.15922	0.246373	0.943851
transverse temporal	0.0001	0.0077997	0.0131648	0.592467	0.553553	0.957632	-0.00302747	0.00557142	-0.543392	0.586862	0.995882	-0.00136712	0.0193998	-0.070471	0.94382	0.999376	-0.0103513	0.00789133	-1.31173	0.189617	0.645682	-0.00498784	0.0145899	-0.34187	0.732457	0.984079	-0.00725212	0.00672446	-1.07847	0.280831	0.964101
transverse temporal	0.001	-0.00338873	0.013165	-0.257404	0.796873	0.957632	-0.00231226	0.00557138	-0.415025	0.678126	0.995882	0.00308804	0.019399	0.159186	0.873526	0.991046	-0.005748	0.00789141	-0.728387	0.466381	0.829121	-0.013775	0.0145902	-0.944129	0.345129	0.984079	-0.00373081	0.00672447	-0.554812	0.579026	0.98999
transverse temporal	0.01	0.0105724	0.0131645	0.803104	0.421936	0.957632	0.000752399	0.00557147	0.135045	0.892577	0.995882	-0.0181847	0.0193975	-0.937476	0.348539	0.933184	-0.00893808	0.00789127	-1.13265	0.257366	0.698961	-0.00663373	0.0145911	-0.454642	0.649378	0.984079	-0.00153944	0.00672454	-0.228929	0.818925	0.98999
ABCD: Adolescent Brain Cognitive Development Study, UKB: UK Biobank, PRS: polygenic risk score, SE: standard error, p: uncorrected, p FDR: false discovery rate corrected. Significant results are bold (p < 0.05 or p FDR < 0.05).

## Sheet: S5
Table S5	Interaction of PRS-hemisphere for white matter tracts (FA, MD)
		Fractional anisotropy ABCD					Fractional anisotropy UKB					Mean Diffusivity ABCD					Mean Diffusivity UKB
Tract	PRS	beta	SE	t statistic	p	pFDR	beta	SE	t statistic	p	pFDR	beta	SE	t statistic	p	pFDR	beta	SE	t statistic	p	pFDR
anterior thalamic radiations	5e-08	-0.00505443	0.0219321	-0.230458	0.817743	0.977314	0.00438629	0.00900812	0.486927	0.626313	0.965806	0.00425996	0.0225367	0.189024	0.85008	0.996928	-0.00110973	0.00821817	-0.135034	0.892586	0.998172
	1e-06	-0.00127493	0.0219317	-0.0581319	0.953645	0.977314	0.00454951	0.00900816	0.505043	0.613532	0.965806	0.002102	0.0225353	0.0932759	0.925687	0.996928	-0.00045015	0.00821802	-0.054776	0.956317	0.998172
	5e-06	-0.00236619	0.0219317	-0.107889	0.914086	0.977314	0.00464809	0.00900814	0.515988	0.605865	0.965806	0.00188055	0.0225355	0.0834486	0.933497	0.996928	0.000203748	0.00821793	0.0247931	0.98022	0.998172
	1e-05	-0.00288271	0.0219313	-0.131442	0.895429	0.977314	0.00495772	0.00900821	0.550356	0.582078	0.965806	0.000897056	0.0225329	0.0398109	0.968245	0.996928	5.33282e-05	0.00821777	0.00648938	0.994822	0.998172
	5e-05	-0.00645506	0.0219313	-0.294331	0.768513	0.977314	0.00448158	0.00900857	0.497479	0.618854	0.965806	0.000860622	0.0225355	0.0381896	0.969538	0.996928	0.00211266	0.00821803	0.257076	0.797121	0.998172
	0.0001	-0.00299976	0.0219314	-0.136779	0.891209	0.977314	0.0067751	0.00900854	0.752075	0.45201	0.965806	9.41253e-06	0.0225398	0.000417596	0.999667	0.999667	0.000976517	0.00821838	0.118821	0.905418	0.998172
	0.001	-0.00594332	0.0219314	-0.270997	0.786402	0.977314	0.000258702	0.00900877	0.0287167	0.977091	0.977091	0.00259916	0.0225442	0.115292	0.908217	0.996928	0.00312498	0.00821895	0.380217	0.703786	0.998172
	0.01	-0.00583031	0.021929	-0.265872	0.790345	0.977314	-0.00211301	0.00900872	-0.234552	0.814557	0.965806	-0.00422349	0.0225526	-0.187273	0.851452	0.996928	0.00246048	0.00821912	0.29936	0.764666	0.998172
cingulate cingulum	5e-08	-0.00383043	0.0194575	-0.196862	0.843941	0.977314	0.0067713	0.00813448	0.832419	0.405177	0.965806	0.00917774	0.022831	0.401986	0.687706	0.996928	-0.00587169	0.00927687	-0.632939	0.526777	0.998172
	1e-06	-0.00357799	0.0194584	-0.183879	0.854114	0.977314	0.00617955	0.00813435	0.759686	0.447446	0.965806	0.00922937	0.0228311	0.404245	0.686044	0.996928	-0.00593186	0.00927668	-0.639438	0.522542	0.998172
	5e-06	-0.0028555	0.019458	-0.146752	0.883332	0.977314	0.00652331	0.0081343	0.80195	0.422586	0.965806	0.00816682	0.0228324	0.357685	0.720589	0.996928	-0.00535904	0.0092763	-0.577713	0.563461	0.998172
	1e-05	-0.00114732	0.0194588	-0.0589612	0.952985	0.977314	0.00613357	0.00813439	0.75403	0.450835	0.965806	0.00691327	0.0228294	0.302823	0.762034	0.996928	-0.00637379	0.00927633	-0.687102	0.492022	0.998172
	5e-05	0.000553377	0.0194595	0.0284374	0.977314	0.977314	0.00732056	0.00813472	0.899915	0.36817	0.965806	0.0106162	0.0228333	0.464942	0.641987	0.996928	-0.00342669	0.00927678	-0.369383	0.711844	0.998172
	0.0001	-0.000574128	0.0194592	-0.0295042	0.976463	0.977314	0.0061008	0.00813505	0.749941	0.453295	0.965806	0.0103199	0.0228356	0.451922	0.651339	0.996928	-0.0045346	0.00927745	-0.488777	0.625002	0.998172
	0.001	-0.000897747	0.0194599	-0.0461332	0.963205	0.977314	0.0123677	0.00813535	1.52024	0.128459	0.965806	0.00839127	0.0228375	0.367434	0.713306	0.996928	-0.00307519	0.00927776	-0.331458	0.7403	0.998172
	0.01	-0.0148239	0.0194594	-0.761783	0.446215	0.977314	0.00948621	0.00813551	1.16603	0.243611	0.965806	0.00548965	0.0228439	0.240311	0.810096	0.996928	-0.00404179	0.00927808	-0.435628	0.663109	0.998172
corticospinal/pyramidal	5e-08	-0.0220947	0.0233265	-0.947196	0.343571	0.977314	-0.0104627	0.00913246	-1.14566	0.251942	0.965806	0.00324087	0.0231092	0.140241	0.888473	0.996928	-0.0031806	0.00933785	-0.340613	0.733396	0.998172
	1e-06	-0.0188852	0.0233276	-0.809564	0.418217	0.977314	-0.00935894	0.00913246	-1.0248	0.305464	0.965806	0.00547516	0.0231063	0.236956	0.812698	0.996928	-0.00338499	0.00933748	-0.362516	0.716968	0.998172
	5e-06	-0.0202094	0.0233279	-0.866321	0.386343	0.977314	-0.00958255	0.00913244	-1.04929	0.294052	0.965806	0.00571491	0.0231084	0.247309	0.804676	0.996928	-0.00279926	0.00933729	-0.299794	0.764336	0.998172
	1e-05	-0.019006	0.0233281	-0.814727	0.415256	0.977314	-0.00960183	0.0091324	-1.0514	0.29308	0.965806	0.00579137	0.0231062	0.250641	0.802099	0.996928	-0.00310075	0.00933736	-0.33208	0.739831	0.998172
	5e-05	-0.0190206	0.0233283	-0.815342	0.414904	0.977314	-0.0106267	0.00913245	-1.16362	0.244585	0.965806	0.00628103	0.0231135	0.271747	0.785824	0.996928	-0.00106031	0.00933788	-0.113549	0.909596	0.998172
	0.0001	-0.0163389	0.0233285	-0.700384	0.48371	0.977314	-0.00982694	0.00913242	-1.07605	0.281911	0.965806	0.00603936	0.0231164	0.261259	0.7939	0.996928	-0.00207471	0.00933865	-0.222163	0.824188	0.998172
	0.001	-0.00531834	0.0233287	-0.227974	0.819673	0.977314	-0.00806431	0.00913204	-0.883079	0.377199	0.965806	0.00796414	0.0231203	0.344465	0.730507	0.996928	-0.00351591	0.00933876	-0.376486	0.706558	0.998172
	0.01	0.00133839	0.0233243	0.0573818	0.954243	0.977314	-0.000557477	0.00913195	-0.0610468	0.951322	0.977091	0.00691367	0.0231255	0.298963	0.764977	0.996928	-0.00271922	0.00933908	-0.291166	0.770926	0.998172
inferior longitudinal fasiculus	5e-08	0.00806207	0.0231078	0.34889	0.727182	0.977314	-0.00182935	0.00884767	-0.206761	0.836198	0.965806	-0.00369551	0.0229228	-0.161216	0.871928	0.996928	-0.00365382	0.0087589	-0.417155	0.676567	0.998172
	1e-06	0.00940211	0.0231104	0.406836	0.684141	0.977314	-0.00200344	0.00884742	-0.226444	0.820857	0.965806	-0.00222142	0.0229271	-0.0968906	0.922816	0.996928	-0.00213858	0.00875865	-0.244168	0.807102	0.998172
	5e-06	0.008819	0.0231102	0.381607	0.702764	0.977314	-0.00171271	0.00884732	-0.193585	0.846502	0.965806	-0.0031255	0.0229294	-0.13631	0.89158	0.996928	-0.00160544	0.00875856	-0.1833	0.854564	0.998172
	1e-05	0.00715233	0.0231107	0.309481	0.756964	0.977314	-0.0026289	0.00884748	-0.297135	0.766365	0.965806	-0.00321653	0.0229283	-0.140287	0.888438	0.996928	-0.00193511	0.00875863	-0.220938	0.825142	0.998172
	5e-05	0.0108198	0.0231115	0.468156	0.639687	0.977314	-0.00250404	0.00884816	-0.283001	0.777178	0.965806	-0.00516556	0.0229335	-0.225241	0.821799	0.996928	-0.000410869	0.00875914	-0.0469074	0.962587	0.998172
	0.0001	0.00734844	0.0231117	0.317954	0.750529	0.977314	-0.00232423	0.00884852	-0.262669	0.792807	0.965806	-0.00807224	0.0229344	-0.351971	0.72487	0.996928	0.000421487	0.00875964	0.048117	0.961623	0.998172
	0.001	0.0125612	0.0231103	0.543533	0.58678	0.977314	-0.00701042	0.00884903	-0.792225	0.428234	0.965806	-0.00742981	0.0229389	-0.323895	0.746027	0.996928	0.00182877	0.00875973	0.20877	0.834629	0.998172
	0.01	0.00452829	0.0231108	0.195938	0.844664	0.977314	-0.010483	0.00884879	-1.18469	0.236148	0.965806	-0.00450343	0.0229399	-0.196314	0.84437	0.996928	-0.000960507	0.00875981	-0.109649	0.912688	0.998172
inferior-fronto-occipital fasiculus	5e-08	-0.00703242	0.0223845	-0.314165	0.753405	0.977314	-0.000389046	0.00882176	-0.0441008	0.964824	0.977091	0.00169017	0.0230212	0.073418	0.941476	0.996928	-0.00295202	0.00890407	-0.331536	0.740242	0.998172
	1e-06	-0.00907613	0.0223846	-0.405463	0.685149	0.977314	-0.00132702	0.00882157	-0.150429	0.880427	0.965806	0.00248474	0.02302	0.107938	0.914048	0.996928	-0.00128926	0.00890374	-0.144799	0.88487	0.998172
	5e-06	-0.00681893	0.0223846	-0.304626	0.76066	0.977314	-0.00190744	0.00882147	-0.216227	0.828812	0.965806	0.00200295	0.0230211	0.087005	0.93067	0.996928	-0.00165257	0.00890366	-0.185606	0.852755	0.998172
	1e-05	-0.00582266	0.0223848	-0.260116	0.794781	0.977314	-0.00251687	0.00882172	-0.285304	0.775413	0.965806	0.000987434	0.0230198	0.042895	0.965786	0.996928	-0.00212541	0.0089038	-0.238709	0.811333	0.998172
	5e-05	-0.00755673	0.0223844	-0.33759	0.735682	0.977314	-0.00261996	0.00882284	-0.296952	0.766505	0.965806	0.00127335	0.0230242	0.055305	0.955897	0.996928	0.000231028	0.00890451	0.025945	0.979301	0.998172
	0.0001	-0.00568704	0.0223845	-0.254061	0.799456	0.977314	-0.00265118	0.0088235	-0.300468	0.763822	0.965806	-0.00166609	0.0230265	-0.0723554	0.942321	0.996928	0.00182979	0.0089052	0.205474	0.837203	0.998172
	0.001	0.00304964	0.0223805	0.136263	0.891617	0.977314	-0.00519998	0.00882405	-0.589296	0.555666	0.965806	-0.00604723	0.0230354	-0.262519	0.792929	0.996928	-0.000260837	0.00890557	-0.0292892	0.976634	0.998172
	0.01	-0.00219503	0.0223771	-0.0980929	0.921861	0.977314	-0.00547045	0.00882388	-0.61996	0.535287	0.965806	-0.00406078	0.0230413	-0.176239	0.860111	0.996928	0.00304234	0.00890538	0.34163	0.732631	0.998172
parahippocampal cingulum	5e-08	-0.0132546	0.0234531	-0.565154	0.571987	0.977314	0.00664102	0.00941493	0.705371	0.480583	0.965806	0.00166664	0.0232153	0.0717907	0.942771	0.996928	-0.0137688	0.00926491	-1.48612	0.137254	0.998172
	1e-06	-0.016362	0.0234533	-0.69764	0.485425	0.977314	0.00552797	0.0094148	0.587157	0.557101	0.965806	0.00200808	0.0232145	0.0865012	0.93107	0.996928	-0.0125945	0.0092649	-1.35938	0.174033	0.998172
	5e-06	-0.0165504	0.023453	-0.705681	0.480409	0.977314	0.00649952	0.00941469	0.69036	0.489971	0.965806	0.000758094	0.0232159	0.0326541	0.973951	0.996928	-0.0136274	0.0092648	-1.47088	0.14133	0.998172
	1e-05	-0.0170806	0.0234534	-0.728277	0.466468	0.977314	0.00807454	0.00941459	0.857662	0.391084	0.965806	-0.000921069	0.0232146	-0.0396764	0.968352	0.996928	-0.0163096	0.00926455	-1.76043	0.0783416	0.998172
	5e-05	-0.013138	0.0234532	-0.560179	0.575375	0.977314	0.00658844	0.00941501	0.69978	0.484068	0.965806	-0.000583636	0.0232179	-0.0251373	0.979946	0.996928	-0.0163317	0.00926482	-1.76277	0.0779464	0.998172
	0.0001	-0.0145587	0.0234529	-0.620765	0.534774	0.977314	0.00652936	0.00941487	0.693516	0.48799	0.965806	-0.00297008	0.0232197	-0.127912	0.898222	0.996928	-0.0159422	0.00926492	-1.7207	0.0853122	0.998172
	0.001	-0.00730547	0.0234502	-0.311531	0.755406	0.977314	-0.00551595	0.009415	-0.585868	0.557967	0.965806	0.000542836	0.0232222	0.0233758	0.981351	0.996928	-0.00791947	0.00926528	-0.854746	0.392696	0.998172
	0.01	-0.0178384	0.0234517	-0.760642	0.446896	0.977314	-0.00909576	0.00941492	-0.9661	0.334	0.965806	0.00684911	0.0232211	0.294953	0.768038	0.996928	-0.00248	0.00926592	-0.267648	0.788972	0.998172
superior longitudinal fasiculus	5e-08	0.0126999	0.0222806	0.569997	0.568698	0.977314	-0.0021035	0.00849455	-0.24763	0.804422	0.965806	0.00200848	0.0229928	0.0873529	0.930393	0.996928	-0.000517492	0.00884429	-0.0585115	0.953342	0.998172
	1e-06	0.0144949	0.0222799	0.650581	0.515338	0.977314	-0.00129623	0.00849442	-0.152598	0.878716	0.965806	0.00259976	0.0229954	0.113056	0.90999	0.996928	-0.000270582	0.00884402	-0.030595	0.975593	0.998172
	5e-06	0.0141452	0.0222798	0.634887	0.525522	0.977314	-0.00122775	0.00849427	-0.144539	0.885076	0.965806	0.00127309	0.0229989	0.0553543	0.955858	0.996928	0.000404386	0.00884366	0.0457261	0.963529	0.998172
	1e-05	0.0184144	0.0222793	0.826521	0.408536	0.977314	-0.0012633	0.00849427	-0.148723	0.881773	0.965806	0.000734272	0.0229986	0.0319268	0.974531	0.996928	0.000404561	0.00884377	0.0457454	0.963513	0.998172
	5e-05	0.0283893	0.0222773	1.27436	0.202578	0.977314	-0.00343273	0.0084947	-0.404102	0.686139	0.965806	-0.00252227	0.0230004	-0.109662	0.91268	0.996928	0.00195103	0.00884442	0.220594	0.82541	0.998172
	0.0001	0.0274196	0.0222772	1.23083	0.218425	0.977314	-0.00317835	0.00849493	-0.374147	0.708297	0.965806	-0.00243227	0.0230029	-0.105737	0.915794	0.996928	-2.02595e-05	0.00884514	-0.00229047	0.998172	0.998172
	0.001	0.0264188	0.0222721	1.18619	0.235588	0.977314	-0.000866295	0.00849484	-0.101979	0.918774	0.965806	-0.00358026	0.0230056	-0.155626	0.876332	0.996928	-0.000763892	0.00884524	-0.0863618	0.931179	0.998172
	0.01	0.0247698	0.0222591	1.1128	0.265834	0.977314	0.00331302	0.00849485	0.390003	0.696536	0.965806	-0.00296445	0.0230073	-0.128848	0.897481	0.996928	-0.00331008	0.00884555	-0.374209	0.708251	0.998172
uncinate	5e-08	-0.00478305	0.0223053	-0.214436	0.830213	0.977314	0.00250046	0.00922946	0.270921	0.786453	0.965806	0.00491905	0.0232087	0.211948	0.832153	0.996928	0.000737343	0.00890094	0.0828388	0.93398	0.998172
	1e-06	-0.00359558	0.0223048	-0.161202	0.871939	0.977314	0.000954723	0.0092294	0.103444	0.917611	0.965806	0.00700188	0.0232109	0.301664	0.762917	0.996928	0.00248185	0.00890076	0.278835	0.780373	0.998172
	5e-06	-0.00717112	0.0223045	-0.32151	0.747834	0.977314	0.000920724	0.00922927	0.0997613	0.920534	0.965806	0.00645166	0.0232119	0.277946	0.781061	0.996928	0.00368622	0.00890079	0.414145	0.67877	0.998172
	1e-05	-0.00844842	0.0223042	-0.378782	0.704861	0.977314	0.00240002	0.0092293	0.260043	0.794831	0.965806	0.0063846	0.0232088	0.275095	0.783251	0.996928	0.00380749	0.00890081	0.427769	0.668821	0.998172
	5e-05	-0.0065677	0.0223038	-0.294465	0.768411	0.977314	0.00268777	0.00922936	0.291219	0.770885	0.965806	0.00355826	0.0232151	0.153273	0.878187	0.996928	0.00488278	0.00890094	0.548569	0.583304	0.998172
	0.0001	-0.00167718	0.0223047	-0.075194	0.940062	0.977314	0.00135384	0.00922971	0.146682	0.883383	0.965806	-0.00134412	0.0232193	-0.0578883	0.953839	0.996928	0.00755126	0.00890128	0.848334	0.396257	0.998172
	0.001	-0.00084767	0.0223003	-0.0380116	0.969679	0.977314	-0.00184971	0.00922983	-0.200406	0.841164	0.965806	0.00655694	0.0232277	0.28229	0.77773	0.996928	0.0105163	0.00890112	1.18146	0.237426	0.998172
	0.01	0.00556088	0.0222973	0.249397	0.803061	0.977314	-0.00351945	0.00922912	-0.381342	0.702952	0.965806	0.00437217	0.0232334	0.188184	0.850737	0.996928	0.00403808	0.00890115	0.453658	0.650077	0.998172
ABCD: Adolescent Brain Cognitive Development Study, UKB: UK Biobank, PRS: polygenic risk score, SE: standard error, p: uncorrected, p FDR: false discovery rate corrected. Significant results are bold (p < 0.05 or p FDR < 0.05).

## Sheet: S6
Table S6	Interaction of PRS-hemisphere for subcortical volume (SV)
		Subcortical volume ABCD					Subcortical volume UKB
Structure	PRS	beta	SE	t statistic	p	p FDR	beta	SE	t statistic	p	p FDR
accumbens	5e-08	-0.0119543	0.0183667	-0.65087	0.515147	0.989387	0.00508954	0.00740585	0.687233	0.49194	0.997607
	1e-06	-0.014548	0.0183668	-0.792081	0.428335	0.989387	0.00636564	0.00740541	0.859593	0.390018	0.997607
	5e-06	-0.0152395	0.0183667	-0.829734	0.406712	0.989387	0.00701333	0.0074067	0.946891	0.343699	0.997607
	1e-05	-0.0157504	0.0183669	-0.857539	0.39117	0.989387	0.00681599	0.00740511	0.920445	0.357345	0.997607
	5e-05	-0.0101419	0.0183677	-0.552161	0.580852	0.989387	0.00278029	0.00740551	0.375436	0.707338	0.997607
	0.0001	-0.0170626	0.0183672	-0.928973	0.352929	0.989387	-0.000194882	0.00740409	-0.0263209	0.979002	0.997607
	0.001	-0.0169514	0.0183672	-0.922918	0.356075	0.989387	-0.0045319	0.00740686	-0.611851	0.54064	0.997607
	0.01	-0.00201553	0.0183654	-0.109747	0.912613	0.989387	-0.00690688	0.00740657	-0.932534	0.351066	0.997607
amygdala	5e-08	-0.0134713	0.0179636	-0.749921	0.453322	0.989387	0.00590241	0.00885607	0.666481	0.505107	0.997607
amygdala	1e-06	-0.0119317	0.0179641	-0.664201	0.506579	0.989387	0.0035076	0.00885544	0.396095	0.692037	0.997607
amygdala	5e-06	-0.0128768	0.0179638	-0.716818	0.473505	0.989387	0.00349438	0.00885723	0.394523	0.693197	0.997607
amygdala	1e-05	-0.0133014	0.0179621	-0.740523	0.459002	0.989387	0.00294666	0.0088554	0.332753	0.739322	0.997607
amygdala	5e-05	-0.0131891	0.0179648	-0.734163	0.462869	0.989387	0.00258999	0.00885523	0.292482	0.76992	0.997607
amygdala	0.0001	-0.0120097	0.0179658	-0.668475	0.503848	0.989387	0.00260359	0.00885375	0.294067	0.768708	0.997607
amygdala	0.001	-0.00878165	0.0179672	-0.488761	0.625023	0.989387	0.00946291	0.00885707	1.0684	0.285345	0.997607
amygdala	0.01	-0.0106785	0.0179684	-0.594293	0.552331	0.989387	0.0101386	0.00885611	1.14481	0.252294	0.997607
caudate	5e-08	0.00201334	0.0183951	0.10945	0.912848	0.989387	-0.00311408	0.00754172	-0.412913	0.679672	0.997607
caudate	1e-06	0.00102559	0.0183949	0.0557542	0.955539	0.989387	-0.00245207	0.00754102	-0.325164	0.745058	0.997607
caudate	5e-06	0.00156922	0.0183952	0.0853059	0.93202	0.989387	-0.00245322	0.00754249	-0.325253	0.744991	0.997607
caudate	1e-05	0.00239361	0.0183956	0.130119	0.896476	0.989387	-0.00262515	0.00754088	-0.348122	0.72775	0.997607
caudate	5e-05	0.000679623	0.018396	0.036944	0.970531	0.989387	-0.00070604	0.00754062	-0.0936315	0.925402	0.997607
caudate	0.0001	0.00196857	0.018396	0.107011	0.914783	0.989387	2.26163e-05	0.00753983	0.00299957	0.997607	0.997607
caudate	0.001	-0.000900192	0.018396	-0.0489342	0.960973	0.989387	0.00148826	0.00754263	0.197313	0.843584	0.997607
caudate	0.01	-0.00668484	0.0183958	-0.363389	0.716323	0.989387	-0.00063979	0.0075432	-0.0848167	0.932407	0.997607
hippocampus	5e-08	-0.0170407	0.0174211	-0.978165	0.328019	0.989387	0.00490877	0.00803804	0.610692	0.541406	0.997607
hippocampus	1e-06	-0.0121853	0.0174221	-0.699413	0.484312	0.989387	0.00396127	0.00803751	0.492848	0.622123	0.997607
hippocampus	5e-06	-0.0138949	0.0174221	-0.797546	0.425155	0.989387	0.00358599	0.00803894	0.446077	0.655544	0.997607
hippocampus	1e-05	-0.0132776	0.0174213	-0.762145	0.445994	0.989387	0.00203124	0.00803751	0.252721	0.800485	0.997607
hippocampus	5e-05	-0.00871095	0.0174213	-0.500017	0.617076	0.989387	0.00413851	0.00803797	0.51487	0.606646	0.997607
hippocampus	0.0001	-0.010454	0.0174212	-0.600075	0.548472	0.989387	0.00384482	0.00803711	0.478384	0.632379	0.997607
hippocampus	0.001	-0.00662217	0.0174237	-0.380067	0.703904	0.989387	0.00340438	0.00803994	0.423433	0.671982	0.997607
hippocampus	0.01	-0.00632202	0.0174238	-0.362837	0.716735	0.989387	-0.00132412	0.00803914	-0.164709	0.869174	0.997607
pallidum	5e-08	0.0349285	0.01679	2.08031	0.0375256	0.676121	-0.0026858	0.00804767	-0.333737	0.73858	0.997607
pallidum	1e-06	0.0332601	0.0167904	1.9809	0.0476338	0.676121	-0.00198831	0.00804736	-0.247076	0.804851	0.997607
pallidum	5e-06	0.031313	0.0167909	1.86488	0.062231	0.696987	-0.000491021	0.00804886	-0.061005	0.951356	0.997607
pallidum	1e-05	0.0338807	0.0167902	2.01789	0.0436335	0.676121	-0.000473115	0.00804718	-0.0587926	0.953118	0.997607
pallidum	5e-05	0.0331628	0.0167909	1.97504	0.0482944	0.676121	-0.000347153	0.00804717	-0.0431398	0.96559	0.997607
pallidum	0.0001	0.0245569	0.0167923	1.46239	0.143671	0.989387	-0.00192066	0.00804626	-0.238702	0.811338	0.997607
pallidum	0.001	0.0180975	0.0167936	1.07764	0.281224	0.989387	-0.00108147	0.00804942	-0.134353	0.893124	0.997607
pallidum	0.01	0.00936774	0.0167936	0.557817	0.576984	0.989387	0.00443608	0.00804944	0.551104	0.581565	0.997607
putamen	5e-08	-0.0045669	0.0179227	-0.254811	0.798875	0.989387	-0.00155142	0.00705345	-0.219952	0.82591	0.997607
putamen	1e-06	-0.00247662	0.0179226	-0.138184	0.890098	0.989387	-0.00190336	0.00705295	-0.269867	0.787263	0.997607
putamen	5e-06	-0.000635414	0.0179228	-0.0354528	0.97172	0.989387	-0.00144881	0.00705418	-0.205383	0.837274	0.997607
putamen	1e-05	-0.000694674	0.0179228	-0.0387593	0.969083	0.989387	-0.00221621	0.00705275	-0.314234	0.753345	0.997607
putamen	5e-05	0.00148418	0.0179228	0.0828093	0.934005	0.989387	-0.00344142	0.00705328	-0.487918	0.62561	0.997607
putamen	0.0001	0.00455615	0.0179228	0.25421	0.799339	0.989387	-0.00246902	0.00705212	-0.350111	0.726257	0.997607
putamen	0.001	-0.00106553	0.0179226	-0.0594521	0.952593	0.989387	0.000845455	0.00705435	0.119849	0.904603	0.997607
putamen	0.01	-0.0042684	0.0179227	-0.238157	0.811765	0.989387	-0.0011137	0.00705405	-0.157881	0.874551	0.997607
thalamus	5e-08	0.00167933	0.0152384	0.110203	0.912251	0.989387	0.000336152	0.00620266	0.0541949	0.95678	0.997607
thalamus	1e-06	0.00449272	0.0152403	0.294791	0.76816	0.989387	6.82474e-05	0.00620263	0.011003	0.991221	0.997607
thalamus	5e-06	0.00329267	0.0152416	0.216032	0.828968	0.989387	0.000553369	0.00620368	0.0892002	0.928923	0.997607
thalamus	1e-05	0.00353791	0.015241	0.23213	0.816442	0.989387	0.000828684	0.00620221	0.133611	0.893711	0.997607
thalamus	5e-05	0.000950976	0.0152417	0.0623929	0.950251	0.989387	-0.00090404	0.00620241	-0.145756	0.884115	0.997607
thalamus	0.0001	-3.16073e-05	0.0152427	-0.00207361	0.998346	0.998346	-0.00121569	0.00620138	-0.196036	0.844583	0.997607
thalamus	0.001	-0.00111465	0.0152443	-0.0731194	0.941713	0.989387	0.000776014	0.00620368	0.125089	0.900453	0.997607
thalamus	0.01	-0.00358464	0.0152447	-0.23514	0.814106	0.989387	0.00198863	0.00620325	0.320579	0.748531	0.997607
ABCD: Adolescent Brain Cognitive Development Study, UKB: UK Biobank, PRS: polygenic risk score, SE: standard error, p: uncorrected, p FDR: false discovery rate corrected. Significant results are bold (p < 0.05 or p FDR < 0.05).

## Sheet: S7
Table S7	Results for association between all eight PRS and regional cortex(CA, CT, CV)
		Cortical area ABCD						Cortical area UKB						Cortical thickness ABCD						Cortical thickness UKB						Cortical volume ABCD						Cortical volume UKB
Tract	PRS	beta	SE	R2	t statistic	p	p FDR	beta	SE	R2	t statistic	p	p FDR	beta	SE	R2	t statistic	p	p FDR	beta	SE	R2	t statistic	p	p FDR	beta	SE	R2	t statistic	p	p FDR	beta	SE	R2	t statistic	p	p FDR
Banks of Superior Temporal Sulcus	5e-08	0.0197053	0.00881069	0.000346917	2.23653	0.0253422	0.626644	-0.00201131	0.00377366	1.07258e-05	-0.532986	0.594046	0.807902	0.023512	0.00870364	0.00049167	2.70139	0.00691811	0.0940863	0.00563963	0.00368126	1.36481e-05	1.53198	0.125534	0.402117	0.0316863	0.00918036	0.000949492	3.45153	0.000560031	0.152328	-0.000107566	0.00393816	4.68347e-06	-0.0273138	0.97821	0.993768
	1e-06	0.0186404	0.00880472	0.000306614	2.11709	0.03428	0.647348	-0.00140966	0.00377384	5.32426e-06	-0.373535	0.708752	0.847188	0.0218238	0.00869789	0.000419662	2.50909	0.0121221	0.109907	0.00482671	0.00368145	2.55137e-05	1.31109	0.189834	0.484543	0.0284195	0.00917486	0.000760497	3.09753	0.0019575	0.17748	0.000358499	0.00393836	4.58313e-06	0.0910274	0.927471	0.989292
	5e-06	0.0186238	0.00880255	0.00030314	2.11573	0.0343956	0.647348	-0.000766479	0.00377397	4.40647e-06	-0.203096	0.839061	0.938012	0.0225494	0.00869563	0.000447385	2.59318	0.00952484	0.107948	0.00372871	0.00368161	6.55134e-06	1.01279	0.311164	0.574265	0.0290812	0.00917242	0.000794496	3.1705	0.00152695	0.17748	0.000125018	0.00393856	4.89665e-06	0.0317422	0.974678	0.993768
	1e-05	0.0166262	0.00880234	0.000236159	1.88883	0.0589469	0.77751	-0.00144617	0.0037743	3.16359e-06	-0.383164	0.7016	0.844404	0.0225789	0.00869465	0.000447589	2.59687	0.0094232	0.107948	0.00303631	0.00368197	4.81927e-06	0.824642	0.409579	0.63552	0.0267672	0.00917245	0.000671353	2.91822	0.00352926	0.236274	-0.000687123	0.00393891	5.31412e-06	-0.174445	0.861517	0.976077
	5e-05	0.0155571	0.00880541	0.000201689	1.76676	0.0773029	0.77751	-0.0022539	0.00377452	8.39015e-06	-0.597134	0.550421	0.763849	0.0250033	0.00869524	0.000553242	2.87552	0.00404329	0.0687359	0.00356744	0.0036822	6.31481e-06	0.968834	0.332633	0.574265	0.0241379	0.00917592	0.000541771	2.63057	0.00853902	0.332627	-0.00186404	0.00393911	1.74264e-06	-0.473213	0.636063	0.865046
	0.0001	0.01147	0.00880359	9.55055e-05	1.30287	0.192652	0.77751	0.0010877	0.00377423	4.59914e-06	0.288192	0.773201	0.894939	0.0254134	0.00869271	0.000575163	2.92353	0.00346961	0.0629157	0.00183428	0.00368194	1.86801e-06	0.498183	0.618357	0.795012	0.0198896	0.00917446	0.000359986	2.16793	0.0301909	0.456218	-0.00024598	0.00393885	5.00376e-06	-0.0624499	0.950205	0.993768
	0.001	0.0188065	0.0088216	0.000302592	2.13187	0.0330451	0.647348	-0.00114391	0.00377578	3.96913e-06	-0.302959	0.761923	0.889455	0.0221983	0.00871216	0.000432673	2.54797	0.0108519	0.109323	-0.00388988	0.00368357	8.73099e-06	-1.05601	0.29097	0.568078	0.0262342	0.00919584	0.000635809	2.85283	0.00434327	0.236274	-0.00280151	0.00394056	2.50371e-06	-0.710942	0.477124	0.754884
	0.01	0.0101581	0.00895925	6.41638e-05	1.13382	0.256902	0.803189	-0.00075508	0.00378045	3.81363e-06	-0.199733	0.84169	0.938012	0.0211349	0.00884806	0.00037233	2.38864	0.0169316	0.123261	-0.00138445	0.00368797	1.40118e-06	-0.375397	0.707367	0.855128	0.0147346	0.00933904	0.000175167	1.57774	0.114662	0.851647	-0.00173059	0.00394542	1.5914e-06	-0.438632	0.66093	0.881397
caudal anterior cingulate	5e-08	0.00138854	0.0087954	2.53586e-05	0.157872	0.874562	0.979794	-0.00723755	0.00397452	4.24399e-05	-1.82099	0.0686151	0.2431	-0.0299376	0.00963731	0.000807691	-3.10642	0.00189965	0.0473481	-0.0032547	0.00434434	7.12066e-06	-0.749182	0.453751	0.66302	-0.00202788	0.00947148	1.76257e-05	-0.214104	0.830471	0.986851	-0.00503903	0.00423733	1.86338e-05	-1.1892	0.234368	0.486627
caudal anterior cingulate	1e-06	0.00056426	0.00878962	2.67672e-05	0.0641962	0.948815	0.986051	-0.00913028	0.00397464	7.7056e-05	-2.29713	0.0216156	0.104123	-0.0339081	0.00962902	0.00104324	-3.52145	0.000431366	0.0428124	-0.00392069	0.00434453	1.16255e-05	-0.902444	0.366826	0.607412	-0.00373805	0.00946454	7.22131e-06	-0.394953	0.692887	0.986851	-0.00681058	0.0042375	3.8275e-05	-1.60722	0.108013	0.274575
caudal anterior cingulate	5e-06	0.00100737	0.0087876	2.6193e-05	0.114635	0.908737	0.985802	-0.00762981	0.00397481	4.7544e-05	-1.91954	0.0549223	0.216505	-0.0353672	0.00962588	0.00113641	-3.67418	0.000240028	0.0428124	-0.0032501	0.00434473	7.87943e-06	-0.748057	0.45443	0.66302	-0.00466736	0.0094621	4.43934e-07	-0.493269	0.621835	0.986851	-0.00545585	0.00423771	2.54666e-05	-1.28745	0.197943	0.423941
caudal anterior cingulate	1e-05	-0.000887066	0.00878665	2.6535e-05	-0.100956	0.919588	0.985802	-0.00609696	0.00397527	2.88372e-05	-1.53372	0.125105	0.318024	-0.0314239	0.00962645	0.00089832	-3.26433	0.00110143	0.0428124	-0.00414083	0.00434513	1.41885e-05	-0.952984	0.340603	0.579026	-0.00592653	0.00946098	1.23403e-05	-0.626418	0.531057	0.986851	-0.00510592	0.00423816	2.11962e-05	-1.20475	0.228306	0.477687
caudal anterior cingulate	5e-05	0.00234096	0.00878955	2.26887e-05	0.266334	0.789988	0.963573	-0.00636757	0.00397551	3.95312e-05	-1.6017	0.109229	0.29586	-0.0327123	0.00962732	0.000975955	-3.39786	0.000682143	0.0428124	-0.00508971	0.00434538	2.25204e-05	-1.17129	0.241487	0.51057	-0.00451698	0.00946416	1.23871e-06	-0.477272	0.63318	0.986851	-0.00656008	0.00423837	3.73026e-05	-1.54778	0.121682	0.303646
caudal anterior cingulate	0.0001	0.00586817	0.00878648	2.69019e-06	0.667864	0.504238	0.892216	-0.00641859	0.00397515	3.35341e-05	-1.61468	0.106387	0.295278	-0.0298786	0.00962563	0.000815622	-3.10407	0.00191481	0.0473481	-0.00672802	0.00434501	4.23851e-05	-1.54845	0.121521	0.402117	-0.00178219	0.00946158	1.83617e-05	-0.188361	0.850598	0.986851	-0.0077271	0.00423799	4.1739e-05	-1.82329	0.0682656	0.21845
caudal anterior cingulate	0.001	0.00423687	0.00880408	1.06465e-05	0.48124	0.630358	0.902407	-0.00798498	0.00397665	6.1385e-05	-2.00797	0.0446525	0.186948	-0.0265321	0.00964641	0.000632586	-2.75046	0.00596327	0.085369	-0.0063842	0.00434672	3.79624e-05	-1.46874	0.141911	0.419562	-0.00565097	0.00948542	5.48023e-06	-0.595753	0.551355	0.986851	-0.0101615	0.00423971	8.75568e-05	-2.39675	0.0165452	0.0900058
caudal anterior cingulate	0.01	0.00879726	0.0089392	4.58938e-05	0.984122	0.325083	0.860923	-0.00278331	0.00398162	5.39227e-06	-0.699039	0.484531	0.704506	-0.00256479	0.00979766	1.48002e-05	-0.261776	0.7935	0.974279	-0.0122015	0.00435151	0.000143174	-2.80397	0.00504978	0.114462	0.00183694	0.00963148	1.71037e-05	0.190722	0.848747	0.986851	-0.00786684	0.004245	5.71889e-05	-1.8532	0.0638598	0.211827
caudal middle frontal	5e-08	-0.0247105	0.00784292	0.000549	-3.15068	0.00163436	0.0819021	-0.00285656	0.00352934	2.70916e-06	-0.809376	0.418303	0.653899	0.0070856	0.00756543	2.14128e-05	0.936576	0.349002	0.724646	0.00331382	0.00325708	5.2906e-06	1.01742	0.308958	0.574265	-0.0182867	0.00834008	0.000286741	-2.19263	0.02836	0.454871	-0.00114648	0.00358052	3.73197e-06	-0.320199	0.748819	0.918578
caudal middle frontal	1e-06	-0.0257635	0.00783699	0.000599932	-3.28742	0.00101503	0.0819021	-0.00368687	0.0035295	8.2026e-06	-1.04459	0.29622	0.523193	0.0101546	0.00755957	7.29898e-05	1.34328	0.179216	0.502544	0.00416718	0.0032572	1.15778e-05	1.27938	0.200771	0.487586	-0.0182651	0.0083339	0.000285621	-2.19167	0.0284294	0.454871	-0.00185094	0.00358071	1.39755e-06	-0.51692	0.605214	0.852944
caudal middle frontal	5e-06	-0.0253157	0.00783519	0.000578927	-3.23103	0.00123797	0.0819021	-0.00382768	0.0035296	9.1751e-06	-1.08445	0.278171	0.503803	0.0102538	0.00755772	7.48582e-05	1.35673	0.174901	0.502544	0.00351551	0.00325734	6.59109e-06	1.07926	0.280477	0.560954	-0.018699	0.00833176	0.000301921	-2.2443	0.0248375	0.454871	-0.00219722	0.00358089	7.86037e-08	-0.613597	0.539485	0.810718
caudal middle frontal	1e-05	-0.0244541	0.00783473	0.000537826	-3.12125	0.00180666	0.0819021	-0.00226993	0.00352997	1.78982e-07	-0.643046	0.520197	0.729349	0.0110146	0.00755672	9.10368e-05	1.4576	0.144988	0.454406	0.00288902	0.00325764	2.51551e-06	0.886846	0.375166	0.607412	-0.0183517	0.00833107	0.000289001	-2.2028	0.0276346	0.454871	-0.000914289	0.00358125	4.17741e-06	-0.255299	0.798493	0.942902
caudal middle frontal	5e-05	-0.0259758	0.00783686	0.00060908	-3.31457	0.000921529	0.0819021	-0.00227417	0.0035302	1.02831e-07	-0.644206	0.519445	0.729349	0.00960784	0.0075583	6.21121e-05	1.27116	0.203704	0.537937	0.00405508	0.00325778	1.05481e-05	1.24474	0.213235	0.493071	-0.0202292	0.00833335	0.000357333	-2.4275	0.0152231	0.426633	-0.000566168	0.00358143	4.73583e-06	-0.158084	0.874391	0.976077
caudal middle frontal	0.0001	-0.0258511	0.00783456	0.000602868	-3.29962	0.000971995	0.0819021	-0.00245396	0.00352991	7.54779e-07	-0.695192	0.486938	0.704506	0.00809639	0.00755644	3.5184e-05	1.07146	0.283994	0.631155	0.0044004	0.00325748	1.25498e-05	1.35086	0.176747	0.471325	-0.020134	0.00833143	0.000352793	-2.41663	0.0156851	0.426633	-0.000593846	0.00358114	4.72951e-06	-0.165826	0.868295	0.976077
caudal middle frontal	0.001	-0.0219125	0.00785248	0.000424587	-2.79051	0.00527371	0.159383	-0.00316653	0.00353131	4.8654e-06	-0.896703	0.369882	0.617226	0.00716867	0.00757274	2.0511e-05	0.946641	0.343848	0.724646	0.0102745	0.0032585	9.8934e-05	3.15313	0.00161631	0.0628051	-0.0173503	0.00835388	0.000257426	-2.07691	0.0378382	0.541684	7.03474e-05	0.00358256	5.26272e-06	0.0196361	0.984334	0.993768
caudal middle frontal	0.01	-0.0230416	0.00797359	0.000458153	-2.88974	0.00386493	0.131408	-0.000219352	0.00353562	5.20278e-06	-0.0620407	0.950531	0.983058	0.00434471	0.00769183	1.09721e-05	0.564847	0.572192	0.845849	0.0124709	0.0032624	0.000146313	3.82261	0.000132218	0.0119877	-0.0193561	0.00848164	0.000315896	-2.28211	0.0225062	0.454871	0.00418861	0.00358681	1.03737e-05	1.16778	0.2429	0.493052
cuneus	5e-08	-0.0104558	0.00873941	8.13379e-05	-1.19639	0.231575	0.77751	0.0112321	0.0036856	0.000119891	3.04755	0.00230843	0.0448495	0.00857001	0.00928998	4.99477e-05	0.922501	0.356293	0.734179	0.00907682	0.00391504	7.84065e-05	2.31845	0.0204291	0.241596	-0.00145525	0.00877195	2.38312e-05	-0.165898	0.868241	0.990361	0.0116823	0.00395462	0.000131258	2.95409	0.00313749	0.0355582
cuneus	1e-06	-0.00893965	0.00873394	5.25563e-05	-1.02355	0.306075	0.860923	0.0112935	0.0036858	0.00011502	3.06405	0.00218489	0.0448495	0.0113444	0.00928315	0.000103682	1.22204	0.221726	0.55842	0.00756294	0.00391528	5.40171e-05	1.93164	0.0534094	0.313453	0.000739072	0.00876584	2.50385e-05	0.0843128	0.93281	0.990361	0.0110983	0.00395489	0.000118096	2.80623	0.00501451	0.0426233
cuneus	5e-06	-0.00835383	0.00873183	4.27411e-05	-0.95671	0.33874	0.86922	0.0121916	0.00368586	0.000136276	3.30768	0.000941444	0.0365818	0.0131307	0.00928085	0.000146386	1.41481	0.157159	0.469749	0.00785928	0.00391543	5.89594e-05	2.00726	0.0447277	0.289665	0.00215029	0.00876359	2.10553e-05	0.245366	0.806178	0.986851	0.0122851	0.00395499	0.000145652	3.10624	0.00189599	0.0313376
cuneus	1e-05	-0.00982974	0.0087307	6.89843e-05	-1.12588	0.260246	0.804397	0.0123851	0.00368619	0.000140803	3.35988	0.000780392	0.0365818	0.0141733	0.0092796	0.000174255	1.52736	0.126707	0.445728	0.00830571	0.00391579	6.6015e-05	2.12108	0.0339201	0.289665	0.00119499	0.00876276	2.40277e-05	0.136372	0.89153	0.990361	0.0125794	0.00395538	0.000152961	3.18032	0.00147209	0.0303768
cuneus	5e-05	-0.00580614	0.00873429	7.56624e-06	-0.664752	0.506227	0.892216	0.0131705	0.00368643	0.000165291	3.57268	0.000353698	0.0365818	0.0156858	0.00928091	0.000219108	1.69011	0.0910419	0.353763	0.00941993	0.00391601	8.5323e-05	2.40549	0.0161546	0.20924	0.0029038	0.00876563	1.76931e-05	0.331271	0.740447	0.986851	0.0129257	0.00395565	0.000162174	3.26765	0.00108521	0.0295178
cuneus	0.0001	-0.00680083	0.00873158	2.00143e-05	-0.778878	0.436073	0.892216	0.00845514	0.00368646	6.34569e-05	2.29356	0.02182	0.104123	0.01793	0.00927784	0.000294302	1.93256	0.0533225	0.241728	0.00802814	0.00391576	5.96513e-05	2.05021	0.0403496	0.289665	0.00209617	0.00876336	2.14075e-05	0.239197	0.810959	0.986851	0.00857684	0.00395553	6.91918e-05	2.16832	0.0301395	0.128093
cuneus	0.001	-0.0085743	0.00874929	4.56494e-05	-0.979999	0.327114	0.860923	0.00910532	0.0036879	7.3987e-05	2.46897	0.0135537	0.0819243	0.0306874	0.00929341	0.000905449	3.30206	0.000963585	0.0428124	0.00975997	0.0039173	8.75924e-05	2.4915	0.0127238	0.192271	0.0060402	0.00878534	1.04678e-05	0.687531	0.491766	0.986851	0.00994132	0.00395716	9.44553e-05	2.51224	0.0120002	0.0754094
cuneus	0.01	-0.00215497	0.00888539	2.16565e-05	-0.24253	0.808375	0.964378	0.00447758	0.00369252	1.58501e-05	1.21261	0.225286	0.450571	0.0244984	0.00943974	0.00055195	2.59525	0.00946796	0.107948	0.00954545	0.00392193	8.40509e-05	2.43387	0.0149422	0.203214	0.0064276	0.00891891	1.46181e-05	0.720671	0.471131	0.986851	0.0057067	0.00396203	2.83949e-05	1.44035	0.149776	0.352521
entorhinal	5e-08	-0.00826975	0.00925703	3.8851e-05	-0.893348	0.371695	0.892216	-0.00177141	0.00409175	8.0269e-06	-0.432922	0.665073	0.829816	-0.002918	0.0101799	3.65479e-06	-0.286643	0.774392	0.974279	-0.00683462	0.00423938	4.35685e-05	-1.61218	0.10693	0.397182	-0.00282302	0.00978449	1.22199e-05	-0.288519	0.772956	0.986851	-0.00943313	0.00427921	8.47742e-05	-2.20441	0.0275004	0.118732
entorhinal	1e-06	-0.0109848	0.00925037	8.52236e-05	-1.1875	0.235062	0.77751	-0.00279687	0.00409196	8.32318e-06	-0.683503	0.494292	0.707618	-0.00019665	0.0101728	1.16479e-05	-0.0193311	0.984577	0.990451	-0.00588664	0.00423966	3.15319e-05	-1.38847	0.165	0.453334	-0.0033118	0.00977735	9.52167e-06	-0.338721	0.734828	0.986851	-0.00900393	0.00427947	7.41125e-05	-2.10398	0.0353854	0.141541
entorhinal	5e-06	-0.0109471	0.00924822	8.34661e-05	-1.1837	0.236562	0.77751	-0.00328371	0.00409209	2.11789e-07	-0.802455	0.422294	0.656104	-0.000262335	0.0101703	1.16983e-05	-0.0257942	0.979422	0.990451	-0.00744773	0.00423983	5.19708e-05	-1.75661	0.0789905	0.354759	-0.00515015	0.00977498	4.19279e-06	-0.526871	0.598297	0.986851	-0.0107743	0.00427961	0.000112605	-2.5176	0.0118192	0.0754094
entorhinal	1e-05	-0.00914102	0.00924766	4.94844e-05	-0.988468	0.32295	0.860923	-0.00377717	0.00409248	3.3177e-06	-0.922955	0.356036	0.601501	0.000868066	0.0101693	1.07133e-05	0.0853618	0.931976	0.986371	-0.00761831	0.00424025	5.44608e-05	-1.79666	0.0723955	0.346429	-0.00200779	0.00977416	1.53046e-05	-0.205418	0.83725	0.986851	-0.0100448	0.00428009	9.38268e-05	-2.34686	0.0189365	0.0912804
entorhinal	5e-05	-0.00799694	0.00925078	3.2582e-05	-0.864461	0.387358	0.892216	-0.00667749	0.00409267	4.55262e-05	-1.63157	0.102776	0.289038	-0.000161523	0.0101709	1.16704e-05	-0.0158808	0.98733	0.990451	-0.0068147	0.00424059	4.24624e-05	-1.60702	0.108057	0.397182	0.000217038	0.0097769	1.74369e-05	0.022199	0.98229	0.990361	-0.0121098	0.0042802	0.000142649	-2.82926	0.00466754	0.0426233
entorhinal	0.0001	-0.00871965	0.00924802	4.25719e-05	-0.942867	0.345775	0.878979	-0.00596495	0.0040924	2.3869e-05	-1.45757	0.144966	0.339921	0.00231027	0.0101681	6.2708e-06	0.227208	0.820267	0.974279	-0.00671802	0.0042402	4.14622e-05	-1.58436	0.113118	0.399585	0.00148488	0.00977422	1.40217e-05	0.151918	0.879255	0.990361	-0.0127053	0.00427979	0.000157084	-2.96866	0.00299253	0.03539
entorhinal	0.001	-0.00670938	0.0092687	1.73109e-05	-0.723875	0.469161	0.892216	-0.00341668	0.00409414	1.19324e-05	-0.834528	0.403988	0.64638	-0.000919763	0.0101895	1.09444e-05	-0.0902655	0.928078	0.986083	-0.0142962	0.00424165	0.000199925	-3.37044	0.000751101	0.0502336	-0.00653777	0.00979878	1.9454e-05	-0.667203	0.50466	0.986851	-0.0163445	0.0042814	0.000261321	-3.81757	0.000134948	0.0122352
entorhinal	0.01	0.00266005	0.00941079	1.80487e-05	0.282659	0.777445	0.958839	-0.00207403	0.00409925	7.73776e-06	-0.505954	0.612892	0.810061	-0.00577334	0.010346	2.08658e-05	-0.558027	0.57684	0.848111	-0.0128094	0.00424691	0.000159146	-3.01618	0.00256123	0.077406	-0.00243243	0.00994775	1.28682e-05	-0.244521	0.806833	0.986851	-0.0135587	0.00428689	0.000175229	-3.16282	0.00156351	0.0303768
frontal pole	5e-08	0.00106455	0.006673	2.04926e-05	0.159531	0.873254	0.979794	-0.00448249	0.00288885	3.74815e-06	-1.55165	0.120753	0.315815	-0.00338254	0.00978091	2.34267e-06	-0.345831	0.729478	0.974279	0.00493961	0.00400573	1.97429e-05	1.23314	0.217531	0.493071	0.00171167	0.00727045	2.31204e-05	0.235428	0.813882	0.986851	-0.00104148	0.00345268	6.08201e-06	-0.301646	0.762924	0.918578
frontal pole	1e-06	-5.7378e-05	0.00666861	2.14888e-05	-0.00860419	0.993135	0.9968	-0.00391639	0.00288902	2.75211e-05	-1.35561	0.175228	0.378657	-0.00197679	0.00977371	1.07296e-05	-0.202255	0.839722	0.974279	0.00428487	0.00400592	1.38279e-05	1.06963	0.28479	0.562097	0.000585586	0.00726519	3.00754e-05	0.0806016	0.935761	0.990361	-0.00104382	0.00345287	1.40761e-05	-0.302305	0.762421	0.918578
frontal pole	5e-06	-0.0015369	0.00666707	1.99761e-05	-0.230522	0.817692	0.967009	-0.00376427	0.00288911	1.25089e-05	-1.30291	0.192611	0.409297	0.000400944	0.00977131	1.59092e-05	0.0410328	0.967271	0.990451	0.00482391	0.00400611	1.86025e-05	1.20414	0.228542	0.501637	-0.000208542	0.00726345	2.70077e-05	-0.0287112	0.977096	0.990361	2.5346e-05	0.00345306	1.04098e-05	0.00734015	0.994143	0.994143
frontal pole	1e-05	-0.00183972	0.00666649	1.88458e-05	-0.275965	0.782582	0.958839	-0.00316832	0.0028894	2.74437e-05	-1.09653	0.272852	0.501457	0.00193892	0.00977024	1.33387e-05	0.198451	0.842697	0.974279	0.00432461	0.0040065	1.39998e-05	1.0794	0.280415	0.560954	0.000257306	0.00726279	2.46133e-05	0.035428	0.971739	0.990361	0.000458354	0.00345343	1.26789e-05	0.132724	0.894412	0.989292
frontal pole	5e-05	-0.00293993	0.00666853	1.52698e-05	-0.440866	0.659321	0.911901	-0.00218137	0.00288962	2.766e-05	-0.754898	0.450314	0.672997	0.00167278	0.00977131	1.40225e-05	0.171193	0.864076	0.974279	0.00499339	0.0040067	2.01828e-05	1.24626	0.212675	0.493071	-0.000971214	0.00726511	2.36619e-05	-0.133682	0.893657	0.990361	0.00160778	0.00345363	4.21845e-06	0.465535	0.641551	0.865046
frontal pole	0.0001	-0.00520556	0.00666645	1.46503e-06	-0.78086	0.434906	0.892216	4.38598e-05	0.00288939	6.74211e-05	0.0151796	0.987889	0.994653	0.000153109	0.00976814	1.58637e-05	0.0156743	0.987495	0.990451	0.00504539	0.0040064	2.06571e-05	1.25933	0.207916	0.493071	-0.00403913	0.00726308	1.8779e-05	-0.556118	0.578144	0.986851	0.0037061	0.00345332	2.24835e-05	1.0732	0.283186	0.55019
frontal pole	0.001	-0.00687489	0.0066804	1.3056e-05	-1.02911	0.303454	0.860923	-0.00369044	0.00289055	1.89392e-05	-1.27673	0.201706	0.42203	-0.00115578	0.00978757	1.39851e-05	-0.118086	0.906002	0.974279	0.00303375	0.00400811	4.71153e-06	0.756902	0.449112	0.66302	-0.00494929	0.00728186	5.33518e-06	-0.679674	0.496729	0.986851	0.00125767	0.00345486	4.02127e-06	0.36403	0.715837	0.903212
frontal pole	0.01	-0.0033926	0.00678351	1.25171e-05	-0.500124	0.617	0.899012	0.0013678	0.00289411	2.95128e-05	0.472615	0.63649	0.811806	-0.00326507	0.00993846	3.87044e-06	-0.328528	0.74252	0.974279	0.00405111	0.00401296	1.20091e-05	1.00951	0.312737	0.574265	-0.00032596	0.0073913	2.45689e-05	-0.0441006	0.964825	0.990361	0.00264349	0.0034591	5.84759e-08	0.764213	0.444744	0.751369
fusiform	5e-08	-0.00117236	0.00750225	2.66417e-05	-0.156268	0.875826	0.979794	0.0015258	0.00306966	2.96638e-06	0.49706	0.619149	0.810061	0.0155389	0.00802219	0.000211304	1.93699	0.0527789	0.241728	0.00322179	0.00320559	5.02115e-06	1.00505	0.314876	0.574265	0.00475977	0.0079105	6.50577e-06	0.601703	0.547387	0.986851	0.00471737	0.00325354	1.67763e-05	1.44992	0.147087	0.350946
fusiform	1e-06	-0.00417147	0.0074969	1.01502e-05	-0.556426	0.577934	0.892216	0.0014801	0.00306983	3.08196e-06	0.482145	0.629705	0.811806	0.0159519	0.00801631	0.000224625	1.98993	0.046629	0.226484	0.00398031	0.00320572	1.04799e-05	1.24163	0.214381	0.493071	0.0026353	0.0079047	2.14369e-05	0.333383	0.738853	0.986851	0.00443515	0.00325372	1.40957e-05	1.3631	0.172857	0.388572
fusiform	5e-06	-0.00404312	0.00749505	1.14329e-05	-0.539439	0.589598	0.892216	0.000250981	0.00306995	5.21328e-06	0.0817542	0.934843	0.981765	0.0154099	0.00801465	0.000207824	1.92272	0.0545475	0.243228	0.00353695	0.00320586	7.17594e-06	1.10328	0.269913	0.552002	0.00271275	0.00790283	2.10031e-05	0.343263	0.731409	0.986851	0.00362552	0.00325391	7.7589e-06	1.1142	0.265197	0.522708
fusiform	1e-05	-0.00497705	0.00749431	2.99158e-06	-0.66411	0.506637	0.892216	0.000134176	0.00307026	5.25677e-06	0.043702	0.965142	0.990636	0.0160876	0.00801353	0.000229042	2.00755	0.0447212	0.221167	0.00361281	0.00320616	7.68852e-06	1.12684	0.259818	0.539341	0.00261563	0.00790211	2.15416e-05	0.331004	0.740649	0.986851	0.00342701	0.00325424	6.37055e-06	1.05309	0.292304	0.561351
fusiform	5e-05	-0.00182668	0.00749705	2.47138e-05	-0.243653	0.807505	0.964378	0.000803371	0.00307047	4.62289e-06	0.261645	0.793597	0.914654	0.0176704	0.00801414	0.000282065	2.2049	0.0274868	0.155759	0.00266052	0.00320641	1.67438e-06	0.82975	0.406684	0.63552	0.00428823	0.00790438	1.03768e-05	0.542514	0.587478	0.986851	0.00331856	0.00325446	5.6542e-06	1.0197	0.307877	0.57358
fusiform	0.0001	-0.000798524	0.00749502	2.75569e-05	-0.106541	0.915156	0.985802	-3.46491e-05	0.00307024	5.27638e-06	-0.0112855	0.990996	0.994653	0.0195708	0.00801129	0.0003527	2.4429	0.0145893	0.116715	0.00319221	0.00320613	4.85478e-06	0.99566	0.319421	0.574265	0.00550625	0.00790221	1.44566e-06	0.696799	0.485947	0.986851	0.00305452	0.0032542	4.00999e-06	0.938638	0.347921	0.622596
fusiform	0.001	0.00460286	0.00751092	8.49459e-06	0.612822	0.54001	0.892216	-0.00241611	0.00307145	6.04369e-07	-0.786635	0.4315	0.661876	0.012228	0.00802942	0.000119884	1.5229	0.127819	0.445728	2.76577e-05	0.00320753	5.36058e-06	0.00862275	0.99312	0.99312	0.00710644	0.00792187	2.1324e-05	0.897066	0.369708	0.946304	-0.000344736	0.00325562	5.41599e-06	-0.105889	0.915671	0.989292
fusiform	0.01	-0.0106748	0.00762539	8.22933e-05	-1.39991	0.161577	0.77751	-0.0059396	0.00307503	2.9791e-05	-1.93156	0.0534204	0.216505	0.00945468	0.00815433	5.80623e-05	1.15947	0.246297	0.578629	8.62821e-05	0.00321155	5.34947e-06	0.0268662	0.978567	0.987657	-0.0101368	0.008041	6.91857e-05	-1.26064	0.207472	0.858836	-0.00504994	0.00325942	1.99473e-05	-1.54934	0.121307	0.303646
inferior parietal	5e-08	0.00766269	0.00627444	2.6195e-05	1.22126	0.222022	0.77751	0.00175313	0.00288329	1.37504e-05	0.608032	0.543169	0.757651	7.60022e-05	0.00635024	2.58483e-05	0.0119684	0.990451	0.990451	-0.0060249	0.00297345	3.03428e-05	-2.02623	0.0427466	0.289665	0.00348991	0.00632446	1.23382e-05	0.551811	0.581092	0.986851	-0.000511023	0.00281342	2.83854e-06	-0.181638	0.855868	0.976077
inferior parietal	1e-06	0.00542235	0.00627036	5.18671e-06	0.864759	0.387194	0.892216	0.00164006	0.00288345	8.06516e-06	0.568785	0.569505	0.786322	-0.00111665	0.00634564	2.44519e-05	-0.17597	0.860321	0.974279	-0.006015	0.00297356	3.02825e-05	-2.02283	0.0430969	0.289665	0.000876848	0.00631977	2.4122e-05	0.138747	0.889653	0.990361	-0.00050688	0.00281357	1.39075e-05	-0.180156	0.857031	0.976077
inferior parietal	5e-06	0.00473831	0.00626886	1.32953e-06	0.755849	0.44976	0.892216	0.0021887	0.00288354	1.47806e-05	0.759033	0.447837	0.672992	-0.00170176	0.00634409	2.27109e-05	-0.268243	0.788518	0.974279	-0.00531535	0.0029737	2.24827e-05	-1.78745	0.0738709	0.346429	2.75739e-05	0.00631822	2.14845e-05	0.00436419	0.996518	0.996518	0.000243282	0.0028137	5.04258e-06	0.0864632	0.931099	0.989292
inferior parietal	1e-05	0.00449306	0.00626838	1.91698e-06	0.716783	0.473527	0.892216	0.0014761	0.00288382	2.22725e-06	0.511855	0.608755	0.810061	-0.00402233	0.00634328	9.15569e-06	-0.634108	0.526027	0.81295	-0.00496567	0.002974	1.88515e-05	-1.66969	0.0949866	0.393986	-0.00105338	0.0063176	2.42029e-05	-0.166737	0.867581	0.990361	-0.000530607	0.00281398	1.78403e-06	-0.188561	0.850438	0.976077
inferior parietal	5e-05	0.00407915	0.00627049	5.1552e-06	0.650532	0.515365	0.892216	0.00337502	0.00288398	2.75465e-05	1.17026	0.241901	0.463359	-0.00380647	0.00634427	1.08064e-05	-0.599986	0.548531	0.838205	-0.00603155	0.00297417	3.0494e-05	-2.02798	0.0425683	0.289665	-0.000875381	0.00631917	2.14916e-05	-0.138528	0.889826	0.990361	0.00121831	0.00281416	1.20412e-05	0.432922	0.665074	0.882439
inferior parietal	0.0001	0.00337406	0.0062689	9.08917e-06	0.538222	0.590437	0.892216	0.00554835	0.00288365	2.69491e-05	1.92407	0.054352	0.216505	-0.00360774	0.00634259	1.22788e-05	-0.568811	0.569499	0.845849	-0.0054859	0.00297391	2.4385e-05	-1.84467	0.0650913	0.340478	-0.000659112	0.00631753	1.8591e-05	-0.104331	0.916909	0.990361	0.00280068	0.00281391	1.14035e-05	0.995298	0.319597	0.587367
inferior parietal	0.001	0.00543425	0.00628302	5.19609e-06	0.864911	0.387111	0.892216	0.00526127	0.00288487	2.25836e-05	1.82374	0.0681972	0.2431	-0.00969037	0.00635532	6.75589e-05	-1.52476	0.127354	0.445728	-0.00286422	0.00297513	2.52133e-06	-0.962723	0.335692	0.574265	0.00129729	0.00633317	2.02465e-05	0.20484	0.837702	0.986851	0.00329548	0.0028151	7.43011e-06	1.17065	0.241747	0.493052
inferior parietal	0.01	0.0106969	0.00637957	6.64519e-05	1.67674	0.093628	0.77751	0.0044473	0.00288837	2.36689e-05	1.53973	0.123634	0.318024	-0.0148335	0.00645338	0.00018734	-2.29856	0.0215532	0.139583	0.000982742	0.00297885	4.25487e-06	0.329907	0.741472	0.876871	0.00586887	0.00642867	3.43778e-06	0.912922	0.361309	0.946304	0.00289074	0.00281852	3.16136e-05	1.02562	0.305074	0.57358
inferior temporal	5e-08	0.00284161	0.00708473	2.01509e-05	0.401089	0.688364	0.926906	-0.00121332	0.00314372	3.82535e-06	-0.385949	0.699536	0.844404	0.00103711	0.00770516	2.7114e-05	0.134599	0.892932	0.974279	-0.000241355	0.00357721	5.13589e-06	-0.06747	0.946208	0.977985	0.00527139	0.00782951	5.43058e-07	0.673272	0.500792	0.986851	0.00168922	0.00323351	3.7326e-06	0.522412	0.601386	0.852944
inferior temporal	1e-06	-8.37267e-05	0.00708024	2.75924e-05	-0.0118254	0.990565	0.9968	-0.00136431	0.00314387	3.38786e-06	-0.43396	0.66432	0.829816	0.000890487	0.00769967	2.73922e-05	0.115653	0.90793	0.974279	0.000995065	0.00357736	4.19272e-06	0.278156	0.780894	0.900013	0.00301963	0.00782415	1.88694e-05	0.385937	0.699553	0.986851	0.00150691	0.00323368	3.11629e-06	0.466003	0.641216	0.865046
inferior temporal	5e-06	0.000237723	0.00707855	2.75175e-05	0.0335836	0.97321	0.996322	-0.00228707	0.00314398	2.70511e-08	-0.727445	0.466957	0.682862	-0.00116886	0.00769791	2.70949e-05	-0.151841	0.879315	0.974279	0.0011471	0.00357751	3.8635e-06	0.320642	0.748483	0.881331	0.00213412	0.00782225	2.33593e-05	0.272827	0.784992	0.986851	0.000338351	0.00323385	7.46209e-06	0.104628	0.916672	0.989292
inferior temporal	1e-05	0.000459957	0.00707792	2.6906e-05	0.0649847	0.948188	0.986051	-0.00268815	0.00314428	1.95796e-06	-0.854931	0.392594	0.635036	-0.00142072	0.00769707	2.64617e-05	-0.184579	0.853564	0.974279	0.00189928	0.00357786	1.57268e-06	0.530842	0.595531	0.781235	0.00217967	0.00782153	2.31247e-05	0.278676	0.7805	0.986851	0.000350449	0.00323419	5.86243e-06	0.108357	0.913713	0.989292
inferior temporal	5e-05	-0.00180494	0.00708036	2.43234e-05	-0.254923	0.798789	0.964378	-0.00233664	0.00314447	1.91124e-07	-0.743093	0.457429	0.679894	-0.00248175	0.00769847	2.23474e-05	-0.322369	0.747181	0.974279	0.00353155	0.00357811	7.27741e-06	0.986987	0.323654	0.574265	-0.000826594	0.0078241	2.76259e-05	-0.105647	0.915865	0.990361	0.00118557	0.00323436	4.64429e-06	0.366556	0.713952	0.903212
inferior temporal	0.0001	-0.00367063	0.0070782	1.4288e-05	-0.518582	0.604065	0.896298	-0.00215641	0.0031442	6.33315e-07	-0.685837	0.492819	0.707618	-0.00132191	0.00769664	2.66149e-05	-0.171752	0.863636	0.974279	0.00246662	0.00357784	8.94506e-07	0.689415	0.490566	0.684276	-0.00275738	0.00782202	2.11666e-05	-0.352515	0.724461	0.986851	0.000829355	0.00323409	6.96217e-06	0.256441	0.797611	0.942902
inferior temporal	0.001	-0.000767713	0.00709319	2.65428e-05	-0.108232	0.913814	0.985802	-0.00613021	0.00314535	3.18267e-05	-1.94898	0.0513041	0.211435	-0.00946195	0.00771271	5.92216e-05	-1.2268	0.21993	0.55842	0.00548145	0.00357923	2.4735e-05	1.53146	0.125662	0.402117	-0.00296767	0.00784153	1.98521e-05	-0.378455	0.705102	0.986851	-0.00207302	0.0032354	3.25524e-06	-0.640733	0.5217	0.797126
inferior temporal	0.01	-0.0092412	0.00720233	5.07371e-05	-1.28309	0.199496	0.77751	-0.00371667	0.00314937	8.25972e-06	-1.18013	0.237955	0.463359	-0.00980474	0.00783266	6.34072e-05	-1.25178	0.210685	0.551021	-0.000438538	0.00358367	5.00549e-06	-0.122371	0.902606	0.974241	-0.0115952	0.00796083	9.71368e-05	-1.45654	0.14528	0.851647	-0.00460903	0.00323936	1.27104e-05	-1.42282	0.154795	0.356816
insula	5e-08	0.00780383	0.00772821	3.21164e-05	1.00979	0.312626	0.860923	-0.00347554	0.00330462	6.62863e-06	-1.05172	0.292932	0.523193	-0.00735618	0.00989702	4.00136e-05	-0.743272	0.457337	0.793827	0.00198917	0.00383383	7.17812e-07	0.518847	0.60387	0.782156	0.0108997	0.0074107	8.98208e-05	1.47081	0.141378	0.851647	-0.00136594	0.00311523	3.50561e-06	-0.43847	0.661048	0.881397
insula	1e-06	0.0108064	0.00772255	8.7697e-05	1.39934	0.161748	0.77751	-0.0038721	0.00330479	9.49894e-06	-1.17166	0.241338	0.463359	-0.00882081	0.00988963	6.35236e-05	-0.891926	0.372457	0.74206	0.00211938	0.003834	6.07156e-08	0.552785	0.580413	0.777321	0.0134945	0.0074051	0.000153007	1.82233	0.0684391	0.721612	-0.00164059	0.0031154	2.69211e-06	-0.526606	0.598469	0.852944
insula	5e-06	0.00966487	0.00772078	6.44915e-05	1.2518	0.210676	0.77751	-0.00384371	0.00330491	9.26914e-06	-1.16303	0.244823	0.465678	-0.00610085	0.00988759	2.33071e-05	-0.617021	0.537237	0.825585	0.00115739	0.00383417	3.35965e-06	0.301863	0.762758	0.886625	0.0127109	0.00740343	0.000132641	1.71689	0.0860336	0.824362	-0.00200565	0.00311553	1.35172e-06	-0.643757	0.519736	0.797126
insula	1e-05	0.00774669	0.00772031	3.12989e-05	1.00342	0.315688	0.860923	-0.00410074	0.00330524	1.12814e-05	-1.24068	0.214731	0.435872	-0.00327086	0.00988656	3.01966e-06	-0.330839	0.740774	0.974279	0.0018827	0.00383454	1.14029e-06	0.490985	0.623439	0.796129	0.0114372	0.00740307	0.000102024	1.54493	0.122398	0.851647	-0.0016342	0.00311586	2.70169e-06	-0.524478	0.599949	0.852944
insula	5e-05	0.00973239	0.0077224	6.57107e-05	1.26028	0.207601	0.77751	-0.0054773	0.00330541	2.43749e-05	-1.65707	0.0975119	0.285196	-0.000228271	0.00988828	1.36547e-05	-0.023085	0.981583	0.990451	0.000945407	0.00383483	3.78484e-06	0.246531	0.805272	0.912642	0.011013	0.00740559	9.24556e-05	1.48713	0.137017	0.851647	-0.00415054	0.00311602	1.17704e-05	-1.332	0.182867	0.404389
insula	0.0001	0.00882013	0.00772029	4.88793e-05	1.14246	0.253294	0.801115	-0.0056231	0.00330512	2.59424e-05	-1.70133	0.0888884	0.277904	0.0016045	0.00988537	1.11251e-05	0.162311	0.871065	0.974279	-0.000961037	0.00383452	3.88241e-06	-0.250628	0.802103	0.912642	0.00926426	0.00740401	5.71919e-05	1.25125	0.210877	0.858836	-0.00619475	0.00311571	3.28503e-05	-1.98823	0.0467923	0.167467
insula	0.001	0.00665773	0.00773757	1.53819e-05	0.860442	0.389569	0.892216	-0.00677625	0.00330645	4.02042e-05	-2.04941	0.0404281	0.180269	0.00766365	0.00990602	4.43654e-05	0.773635	0.439167	0.788046	0.00376016	0.00383602	9.44494e-06	0.980225	0.32698	0.574265	0.00698356	0.00742436	2.00162e-05	0.940628	0.346921	0.946304	-0.00664574	0.00311694	3.86684e-05	-2.13214	0.0330007	0.133973
insula	0.01	0.00803676	0.00785663	3.35919e-05	1.02293	0.30637	0.860923	-0.00170293	0.00331059	2.47907e-06	-0.514389	0.606982	0.810061	0.0146484	0.0100565	0.000194175	1.4566	0.145261	0.454406	-0.000113598	0.00384071	4.69442e-06	-0.0295774	0.976404	0.987657	0.00821355	0.00753842	3.65264e-05	1.08956	0.275937	0.938186	-0.00478584	0.00312079	1.74278e-05	-1.53353	0.125152	0.309466
isthmus cingulate	5e-08	0.00684949	0.00808434	1.70618e-05	0.847255	0.396876	0.892216	-0.00212795	0.00323984	5.46037e-06	-0.656806	0.511309	0.728147	-0.0117352	0.0102963	0.000131023	-1.13975	0.25442	0.581531	-7.69911e-05	0.00406958	4.0507e-06	-0.0189187	0.984906	0.98854	-0.000481872	0.00852288	2.72759e-05	-0.0565387	0.954914	0.990361	-0.00514992	0.00361508	2.13741e-05	-1.42457	0.154289	0.356816
isthmus cingulate	1e-06	0.00788334	0.00807862	3.33675e-05	0.975828	0.329176	0.860923	-0.00127594	0.00324002	1.64469e-06	-0.393807	0.693725	0.844404	-0.00872999	0.0102894	6.9476e-05	-0.848445	0.396213	0.74206	-0.00148672	0.00406976	1.78407e-06	-0.365309	0.714882	0.857367	0.00234128	0.00851675	2.00247e-05	0.274903	0.783397	0.986851	-0.00427412	0.00361529	1.31208e-05	-1.18224	0.237118	0.488607
isthmus cingulate	5e-06	0.00994732	0.00807661	6.88041e-05	1.23162	0.218124	0.77751	-0.000604275	0.00324013	4.07504e-07	-0.186497	0.852056	0.938012	-0.00778724	0.010287	5.34605e-05	-0.756999	0.44907	0.788046	-0.000543724	0.00406993	3.59334e-06	-0.133595	0.893723	0.972055	0.00532927	0.00851453	3.87442e-06	0.625903	0.531395	0.986851	-0.00337594	0.00361548	6.29317e-06	-0.933745	0.35044	0.623005
isthmus cingulate	1e-05	0.0105615	0.00807571	8.11358e-05	1.30781	0.190971	0.77751	0.000370583	0.00324044	2.57272e-06	0.114362	0.908952	0.962003	-0.0071921	0.0102858	4.4369e-05	-0.699223	0.484431	0.795816	-0.000276251	0.00407036	4.02313e-06	-0.0678688	0.94589	0.977985	0.00628555	0.00851356	1.52765e-05	0.738298	0.460353	0.986851	-0.00246288	0.00361585	9.65373e-07	-0.681133	0.495791	0.779509
isthmus cingulate	5e-05	0.00620197	0.00807863	1.08309e-05	0.767701	0.442685	0.892216	-0.000397268	0.00324064	1.00331e-05	-0.122589	0.902433	0.962003	-0.000217781	0.0102877	8.62783e-06	-0.0211691	0.983111	0.990451	-0.00041136	0.0040707	3.78709e-06	-0.101054	0.919508	0.976977	0.0036209	0.00851602	1.19558e-05	0.425186	0.670711	0.986851	-0.00304661	0.00361605	4.22662e-06	-0.842526	0.399498	0.687743
isthmus cingulate	0.0001	0.00857571	0.00807593	4.39495e-05	1.06188	0.288317	0.860923	0.00267148	0.00324036	5.04589e-06	0.82444	0.409694	0.647888	0.00213091	0.0102848	5.15193e-06	0.207189	0.835867	0.974279	-0.00144915	0.00407041	1.6083e-06	-0.35602	0.721827	0.857367	0.00734738	0.00851323	2.96827e-05	0.863054	0.388131	0.955469	0.000125728	0.00361582	5.19751e-06	0.0347717	0.972262	0.993768
isthmus cingulate	0.001	0.00494469	0.00809348	4.06925e-06	0.610948	0.54125	0.892216	0.0027805	0.0032416	4.97126e-06	0.857754	0.391033	0.635036	0.0042121	0.0103073	7.49687e-06	0.408652	0.682805	0.937995	0.000426048	0.00407202	4.25046e-06	0.104628	0.916671	0.976977	0.0037715	0.00853459	1.04134e-05	0.441908	0.658567	0.986851	0.00137122	0.00361728	3.56175e-06	0.379076	0.704633	0.903212
isthmus cingulate	0.01	0.00556111	0.00821831	1.09654e-06	0.676673	0.498631	0.892216	0.00792548	0.00324528	5.39863e-05	2.44216	0.0146034	0.0836588	0.0198522	0.0104674	0.000350522	1.89657	0.0579175	0.253993	-0.0029	0.00407698	3.53288e-06	-0.711311	0.476895	0.679138	0.0100386	0.00866522	6.9768e-05	1.15849	0.246696	0.895541	0.00694311	0.00362138	4.21413e-05	1.91726	0.0552115	0.190095
lateral occipital	5e-08	-0.0100951	0.0076097	7.07129e-05	-1.32661	0.184672	0.77751	0.00470297	0.00334455	1.67878e-05	1.40616	0.159683	0.36499	0.0066805	0.00677066	1.38526e-05	0.986683	0.323825	0.699431	0.0068936	0.00343244	4.24535e-05	2.00837	0.0446099	0.289665	-0.00621077	0.0079083	1.05233e-05	-0.785347	0.432271	0.972988	0.00708334	0.00331611	4.44267e-05	2.13604	0.0326816	0.133973
lateral occipital	1e-06	-0.0092301	0.00760471	5.45005e-05	-1.21373	0.224882	0.77751	0.00595545	0.00334469	3.01381e-05	1.78057	0.0749897	0.248746	0.00470771	0.00676598	7.56617e-06	0.69579	0.486578	0.795816	0.00703835	0.00343258	4.41822e-05	2.05045	0.040326	0.289665	-0.00614024	0.0079025	9.73375e-06	-0.777	0.43718	0.974696	0.00829485	0.00331624	6.27499e-05	2.50129	0.0123777	0.0754094
lateral occipital	5e-06	-0.00841196	0.00760294	4.0411e-05	-1.10641	0.268579	0.820827	0.00534787	0.00334481	2.32545e-05	1.59885	0.10986	0.29586	0.00533419	0.0067643	1.89754e-06	0.78858	0.430379	0.786579	0.00724225	0.00343271	4.76073e-05	2.10977	0.0348832	0.289665	-0.00504341	0.00790054	2.51825e-06	-0.638363	0.523254	0.986851	0.00799989	0.0033164	5.80441e-05	2.41222	0.0158596	0.0880368
lateral occipital	1e-05	-0.00642602	0.00760245	1.16141e-05	-0.845256	0.397991	0.892216	0.00570329	0.00334514	2.72015e-05	1.70495	0.0882102	0.277904	0.00308717	0.00676368	1.89369e-05	0.456434	0.648089	0.899389	0.00690975	0.00343307	4.32627e-05	2.0127	0.0441516	0.289665	-0.00450609	0.00789985	7.66968e-06	-0.570402	0.56842	0.986851	0.0078808	0.00331675	5.61903e-05	2.37606	0.0175028	0.0912804
lateral occipital	5e-05	-0.00460887	0.00760494	7.96839e-06	-0.606036	0.544507	0.892216	0.00729913	0.00334533	4.79236e-05	2.18189	0.0291229	0.134262	0.0032517	0.00676469	1.77131e-05	0.480687	0.630751	0.893564	0.00865831	0.0034332	6.93042e-05	2.52193	0.0116745	0.186791	-0.00230336	0.00790227	2.26617e-05	-0.29148	0.770691	0.986851	0.00984798	0.00331689	9.10036e-05	2.96904	0.00298881	0.03539
lateral occipital	0.0001	-0.00348607	0.0076029	1.67565e-05	-0.458519	0.646591	0.910531	0.00674627	0.0033451	4.01097e-05	2.01676	0.0437261	0.186948	0.00568984	0.0067625	1.62547e-06	0.841381	0.400158	0.74206	0.0101064	0.00343283	9.62968e-05	2.94404	0.00324114	0.0881591	0.000297957	0.00790024	2.79452e-05	0.0377149	0.969916	0.990361	0.0101244	0.00331662	9.65486e-05	3.05264	0.00226968	0.0313376
lateral occipital	0.001	-0.00499926	0.00761909	4.78298e-06	-0.656149	0.511746	0.892216	0.00479834	0.00334663	1.75228e-05	1.43378	0.151641	0.349545	0.00616866	0.0067763	7.11149e-06	0.910328	0.362674	0.738414	0.00971299	0.00343428	8.7225e-05	2.82824	0.00468244	0.114462	0.00147815	0.00792084	2.58874e-05	0.186616	0.851966	0.986851	0.00773439	0.00331816	5.42157e-05	2.33093	0.0197614	0.0926741
lateral occipital	0.01	-0.000630476	0.00773781	2.80116e-05	-0.0814799	0.935062	0.985802	-0.00351245	0.0033506	6.90285e-06	-1.0483	0.294504	0.523193	0.022187	0.00687722	0.000420053	3.22616	0.00125919	0.0428124	0.0138839	0.00343824	0.000179279	4.03808	5.39767e-05	0.0119877	0.0138238	0.00804024	0.000154865	1.71933	0.0855897	0.824362	0.00182363	0.00332223	2.06579e-06	0.548918	0.583064	0.852653
lateral orbitofrontal	5e-08	-0.00788352	0.00743428	3.39057e-05	-1.06043	0.288979	0.860923	-0.00730543	0.00303421	4.79609e-05	-2.40769	0.0160576	0.0877357	0.0012412	0.00888207	2.25566e-05	0.139743	0.888867	0.974279	-0.00404178	0.00349812	1.03726e-05	-1.15541	0.247927	0.518739	-0.00556221	0.00724062	2.07637e-06	-0.768196	0.442391	0.978296	-0.00820634	0.00290109	6.15308e-05	-2.82871	0.0046756	0.0426233
lateral orbitofrontal	1e-06	-0.00385705	0.00742965	1.27805e-05	-0.519143	0.603674	0.896298	-0.00802853	0.00303432	5.9032e-05	-2.64591	0.00814995	0.0583365	-0.00251991	0.00887582	1.83339e-05	-0.283907	0.776488	0.974279	-0.0024235	0.00349831	2.3538e-07	-0.692764	0.488461	0.684276	-0.00316451	0.00723569	1.80333e-05	-0.437348	0.66187	0.986851	-0.00824599	0.00290126	6.20769e-05	-2.84221	0.00448221	0.0426233
lateral orbitofrontal	5e-06	-0.0060579	0.00742767	9.20716e-06	-0.815584	0.41476	0.892216	-0.0091104	0.00303436	7.75278e-05	-3.00241	0.00267992	0.0455587	0.00117409	0.00887373	2.27257e-05	0.132311	0.894741	0.974279	-0.00197476	0.00349847	1.55883e-06	-0.564465	0.572441	0.770811	-0.00343487	0.007234	1.65574e-05	-0.474824	0.634924	0.986851	-0.00989469	0.00290129	9.09037e-05	-3.41044	0.000649132	0.0196182
lateral orbitofrontal	1e-05	-0.00675528	0.00742691	1.81894e-05	-0.909569	0.363075	0.892216	-0.00873114	0.00303468	7.07787e-05	-2.87712	0.00401502	0.0517655	0.00218909	0.00887277	1.91578e-05	0.24672	0.80513	0.974279	-0.000672066	0.00349882	4.68281e-06	-0.192084	0.847677	0.94884	-0.00372581	0.00723335	1.42039e-05	-0.515087	0.606505	0.986851	-0.00877829	0.00290167	7.11501e-05	-3.02525	0.00248563	0.0321949
lateral orbitofrontal	5e-05	-0.00498659	0.00742939	2.61205e-06	-0.671197	0.502112	0.892216	-0.010141	0.0030348	9.72898e-05	-3.34158	0.000833685	0.0365818	-0.000413496	0.00887434	2.41768e-05	-0.0465946	0.962837	0.990451	-0.00152968	0.00349906	9.72926e-07	-0.437169	0.661991	0.818461	-0.00463431	0.00723569	6.57469e-06	-0.640479	0.521878	0.986851	-0.0101115	0.00290177	9.51921e-05	-3.4846	0.000493318	0.0191565
lateral orbitofrontal	0.0001	-0.00612892	0.00742709	1.00589e-05	-0.825212	0.409273	0.892216	-0.0107956	0.00303452	0.000110974	-3.55761	0.000374614	0.0365818	-0.000679707	0.00887195	2.39171e-05	-0.076613	0.938933	0.989321	-0.00338337	0.00349873	5.85521e-06	-0.967029	0.333534	0.574265	-0.00477813	0.0072338	5.37064e-06	-0.660528	0.508932	0.986851	-0.0119471	0.00290143	0.000135136	-4.11767	3.83389e-05	0.0104282
lateral orbitofrontal	0.001	-0.00976821	0.00744243	6.55242e-05	-1.3125	0.189384	0.77751	-0.00540823	0.00303603	2.39125e-05	-1.78135	0.0748621	0.248746	0.00684777	0.00889006	2.24066e-05	0.770272	0.441159	0.788046	-0.000462574	0.00350024	5.02218e-06	-0.132155	0.894862	0.972055	-0.00735411	0.00725151	2.46222e-05	-1.01415	0.310539	0.946304	-0.00605649	0.00290299	3.10824e-05	-2.08629	0.0369578	0.143608
lateral orbitofrontal	0.01	-0.00588494	0.007558	5.18219e-06	-0.778637	0.436215	0.892216	-0.00417898	0.00303983	1.21297e-05	-1.37474	0.169218	0.377681	-0.00139989	0.00902819	2.22092e-05	-0.155057	0.87678	0.974279	0.0056689	0.00350437	2.63474e-05	1.61767	0.105741	0.397182	-0.00429251	0.00736182	1.05487e-05	-0.583078	0.559856	0.986851	-0.00483287	0.00290652	1.77588e-05	-1.66277	0.0963651	0.255397
lingual	5e-08	-0.00282162	0.00901993	1.52015e-05	-0.312821	0.754424	0.956874	0.00681051	0.00366226	3.93287e-05	1.85965	0.0629421	0.234524	0.0209424	0.00971417	0.000417864	2.15586	0.0311212	0.169299	0.000268678	0.00396483	4.1875e-06	0.0677653	0.945973	0.977985	0.0102234	0.00882923	8.01163e-05	1.15791	0.246932	0.895541	0.00257275	0.00395166	2.02945e-06	0.651057	0.515013	0.795929
lingual	1e-06	-0.0037478	0.00901392	9.16589e-06	-0.41578	0.677581	0.921511	0.0085192	0.00366237	6.29858e-05	2.32614	0.0200152	0.10272	0.0234707	0.00970683	0.000531132	2.41796	0.015628	0.120288	0.000851731	0.00396503	3.6453e-06	0.214811	0.829916	0.932798	0.0110236	0.00882311	9.72427e-05	1.2494	0.211551	0.858836	0.00415515	0.00395184	1.27051e-05	1.05145	0.293058	0.561351
lingual	5e-06	-0.00504013	0.00901185	2.10703e-06	-0.559278	0.575986	0.892216	0.00929218	0.00366245	7.62493e-05	2.53715	0.0111792	0.0722801	0.024068	0.0097043	0.000560238	2.48014	0.0131517	0.113891	0.00275702	0.00396518	3.04185e-06	0.695307	0.486866	0.684276	0.0110345	0.00882105	9.74905e-05	1.25093	0.210993	0.858836	0.00568438	0.003952	2.7606e-05	1.43836	0.15034	0.352521
lingual	1e-05	-0.00726926	0.0090108	2.93715e-05	-0.806728	0.419845	0.892216	0.00976417	0.00366278	8.43931e-05	2.66578	0.00768353	0.0583365	0.02497	0.00970306	0.000603152	2.57342	0.0100861	0.109323	0.00289962	0.00396558	3.81404e-06	0.731196	0.464663	0.668721	0.0090829	0.00882046	5.82794e-05	1.02975	0.303154	0.943648	0.00635868	0.00395236	3.54841e-05	1.60883	0.10766	0.274575
lingual	5e-05	-0.00582842	0.00901383	1.05749e-05	-0.646609	0.517902	0.892216	0.00946941	0.00366307	7.87813e-05	2.5851	0.00973797	0.0662182	0.0227967	0.00970558	0.000501734	2.34882	0.0188549	0.131501	0.00525896	0.00396582	2.31041e-05	1.32607	0.184822	0.483381	0.00745847	0.00882335	3.12396e-05	0.845311	0.39796	0.955469	0.00740521	0.00395257	4.94222e-05	1.87352	0.061003	0.20485
lingual	0.0001	-0.0037685	0.00901129	9.03909e-06	-0.418198	0.675812	0.921511	0.00842047	0.00366281	6.06992e-05	2.29891	0.0215143	0.104123	0.0203924	0.00970336	0.000397387	2.10159	0.0356178	0.186309	0.0058775	0.0039655	2.96222e-05	1.48216	0.138304	0.416989	0.00768037	0.00882102	3.46075e-05	0.870689	0.383948	0.955469	0.00703952	0.00395222	4.41959e-05	1.78115	0.074894	0.227144
lingual	0.001	-0.00309896	0.00903079	1.35347e-05	-0.343155	0.73149	0.956874	0.00369823	0.00366441	1.19091e-05	1.00923	0.31287	0.544772	0.0293673	0.0097212	0.000831032	3.02095	0.00252701	0.0503554	0.00207882	0.00396729	4.00181e-08	0.523991	0.600287	0.781235	0.00885931	0.00884266	5.39605e-05	1.00188	0.316428	0.946304	0.000471837	0.00395402	4.14759e-06	0.119331	0.905014	0.989292
lingual	0.01	-0.000817419	0.0091702	2.24047e-05	-0.0891386	0.928974	0.985802	-0.00142722	0.00366892	4.44174e-06	-0.389004	0.697275	0.844404	0.0244226	0.00987377	0.000556748	2.47348	0.0133989	0.113891	0.000986903	0.00397197	3.31013e-06	0.248467	0.803774	0.912642	0.00792001	0.0089776	3.59849e-05	0.882197	0.377694	0.951231	-0.00290581	0.00395865	4.11576e-06	-0.734041	0.462927	0.754884
medial orbitofrontal	5e-08	-0.0112769	0.00778656	9.75574e-05	-1.44826	0.147581	0.77751	-0.00341165	0.00298428	5.9786e-06	-1.1432	0.25296	0.474518	-0.00299667	0.0100419	3.34626e-06	-0.298418	0.765391	0.974279	-0.00653437	0.00375522	3.68086e-05	-1.74008	0.0818523	0.354759	-0.00768513	0.00838592	2.76349e-05	-0.916433	0.359465	0.946304	-0.0053511	0.00309493	2.07117e-05	-1.72899	0.0838178	0.232069
medial orbitofrontal	1e-06	-0.00983826	0.00778153	6.76213e-05	-1.26431	0.206152	0.77751	-0.0030104	0.00298444	4.8631e-06	-1.0087	0.313124	0.544772	-0.0013055	0.0100348	1.02462e-05	-0.130098	0.896492	0.974279	-0.00673	0.0037554	3.92463e-05	-1.79209	0.0731256	0.346429	-0.00509106	0.00838009	3.24598e-06	-0.607518	0.543523	0.986851	-0.00545717	0.00309508	1.87553e-05	-1.76317	0.0778777	0.229018
medial orbitofrontal	5e-06	-0.0131491	0.00777929	0.00014336	-1.69027	0.0910108	0.77751	-0.00218775	0.00298456	5.66948e-07	-0.733021	0.463549	0.681543	-0.00298921	0.0100321	3.25166e-06	-0.297965	0.765737	0.974279	-0.0072449	0.00375553	4.64179e-05	-1.92913	0.0537211	0.313453	-0.00798881	0.00837755	3.28827e-05	-0.953597	0.340314	0.946304	-0.00509541	0.00309526	1.83943e-05	-1.6462	0.0997299	0.260832
medial orbitofrontal	1e-05	-0.0127187	0.00777866	0.000132155	-1.63508	0.102068	0.77751	-0.00238363	0.00298484	1.66822e-06	-0.798581	0.424538	0.656104	-0.00157595	0.0100309	9.44279e-06	-0.157109	0.875163	0.974279	-0.00616287	0.00375594	3.21467e-05	-1.64083	0.100839	0.397182	-0.00706056	0.00837691	1.96623e-05	-0.84286	0.39933	0.955469	-0.00422858	0.00309558	7.8567e-06	-1.366	0.171945	0.388572
medial orbitofrontal	5e-05	-0.0121851	0.00778136	0.000119232	-1.56593	0.1174	0.77751	-0.00255023	0.00298501	3.80529e-06	-0.854347	0.392917	0.635036	-0.00849219	0.0100316	5.89926e-05	-0.846546	0.397271	0.74206	-0.00695584	0.00375616	4.23466e-05	-1.85185	0.0640541	0.340478	-0.011152	0.00837888	9.06248e-05	-1.33096	0.183235	0.858836	-0.00514213	0.00309574	1.48063e-05	-1.66104	0.0967129	0.255397
medial orbitofrontal	0.0001	-0.011634	0.00777936	0.000106669	-1.49549	0.134822	0.77751	-0.00375033	0.00298473	8.42475e-06	-1.2565	0.20894	0.430543	-0.00845533	0.0100285	5.79741e-05	-0.84313	0.399178	0.74206	-0.00596317	0.00375592	2.99611e-05	-1.58767	0.112367	0.399585	-0.0110224	0.00837662	8.81812e-05	-1.31586	0.188256	0.858836	-0.00553021	0.00309549	2.02272e-05	-1.78654	0.074019	0.227144
medial orbitofrontal	0.001	-0.015477	0.0077956	0.000208355	-1.98535	0.0471367	0.77751	-0.00536936	0.00298589	2.26989e-05	-1.79824	0.0721451	0.248398	-0.00972255	0.0100493	8.00808e-05	-0.96749	0.333326	0.712914	-0.00463756	0.00375749	1.57529e-05	-1.23422	0.217128	0.493071	-0.0185332	0.00839659	0.000296987	-2.20722	0.027324	0.454871	-0.0068323	0.00309667	3.87108e-05	-2.20634	0.0273652	0.118732
medial orbitofrontal	0.01	-0.0243073	0.00791415	0.000538083	-3.07137	0.00213726	0.0830479	-0.000357449	0.0029896	3.05866e-06	-0.119564	0.904829	0.962003	-0.0117693	0.0102066	0.000117414	-1.15311	0.248896	0.578629	0.000503133	0.0037622	4.6304e-06	0.133734	0.893614	0.972055	-0.0224181	0.00852488	0.000436663	-2.62972	0.00856026	0.332627	-0.0017803	0.0031006	2.3339e-06	-0.574179	0.56585	0.844162
middle temporal	5e-08	0.000627813	0.00622591	2.31041e-05	0.100839	0.919681	0.985802	-0.00149207	0.00267683	1.60037e-06	-0.557403	0.577255	0.792997	-0.00251098	0.00740092	2.21694e-05	-0.339279	0.734407	0.974279	-0.00689604	0.00336513	4.11183e-05	-2.04926	0.040442	0.289665	-0.0072511	0.00701294	2.02991e-05	-1.03396	0.301183	0.943648	-0.00260413	0.00291304	5.9561e-06	-0.893955	0.37135	0.647609
middle temporal	1e-06	-0.00132503	0.00622169	2.25634e-05	-0.21297	0.831355	0.974437	-0.000855169	0.00267697	3.14397e-06	-0.319454	0.749384	0.88284	-0.00245854	0.00739531	2.25031e-05	-0.332446	0.73956	0.974279	-0.00530219	0.00336536	2.24087e-05	-1.57552	0.115144	0.401528	-0.00787908	0.00700785	2.62264e-05	-1.12432	0.260907	0.909829	-0.00135265	0.00291322	8.56766e-06	-0.464315	0.642424	0.865046
middle temporal	5e-06	-0.00341151	0.00622007	1.48724e-05	-0.548468	0.583385	0.892216	-0.000886946	0.00267706	8.25059e-06	-0.331314	0.740409	0.879437	-0.00426727	0.00739358	1.04324e-05	-0.577159	0.563847	0.842673	-0.00541871	0.00336548	2.24321e-05	-1.61009	0.107386	0.397182	-0.0101392	0.00700581	6.12182e-05	-1.44726	0.147859	0.851647	-0.00162078	0.00291335	8.72765e-06	-0.556328	0.577989	0.852653
middle temporal	1e-05	-0.00353999	0.00621946	1.40729e-05	-0.56918	0.569248	0.892216	-4.27264e-05	0.00267731	9.28093e-06	-0.0159587	0.987267	0.994653	-0.00534497	0.00739288	1.7529e-07	-0.722989	0.469706	0.793827	-0.00549856	0.00336581	2.27513e-05	-1.63365	0.102339	0.397182	-0.0105668	0.00700512	6.88441e-05	-1.50843	0.13148	0.851647	-0.000770422	0.00291365	1.4335e-05	-0.264418	0.791459	0.942902
middle temporal	5e-05	-0.00620646	0.00622098	7.35348e-06	-0.997667	0.318468	0.860923	0.0011711	0.00267749	2.87136e-06	0.437386	0.661833	0.829816	-0.00628478	0.00739422	1.00586e-05	-0.849959	0.395371	0.74206	-0.00459036	0.00336608	1.39471e-05	-1.36371	0.172665	0.464999	-0.0111307	0.00700722	7.96168e-05	-1.58846	0.112219	0.851647	0.000299551	0.00291384	1.06551e-05	0.102803	0.91812	0.989292
middle temporal	0.0001	-0.00865754	0.00621882	3.77573e-05	-1.39215	0.163911	0.77751	0.00236804	0.00267726	7.33433e-06	0.884502	0.37643	0.624323	-0.00190329	0.00739249	2.50308e-05	-0.257463	0.796828	0.974279	-0.00440517	0.00336583	1.23553e-05	-1.30879	0.190611	0.484543	-0.0101568	0.00700558	6.17651e-05	-1.44981	0.147147	0.851647	0.0015133	0.00291359	3.34344e-06	0.519394	0.603489	0.852944
middle temporal	0.001	-0.00724054	0.00623247	1.90544e-05	-1.16175	0.24537	0.794532	-0.000995458	0.00267836	3.35708e-06	-0.371667	0.710142	0.847188	-0.0019357	0.0074088	2.52742e-05	-0.26127	0.79389	0.974279	-0.00351955	0.0033673	6.38062e-06	-1.04522	0.295929	0.568078	-0.0040738	0.00702382	1.30679e-05	-0.579998	0.561931	0.986851	-0.000566552	0.0029148	9.22839e-06	-0.194371	0.845886	0.976077
middle temporal	0.01	-0.010066	0.00632826	6.0387e-05	-1.59064	0.111726	0.77751	0.000180072	0.00268167	3.8816e-06	0.0671491	0.946463	0.982588	0.00535293	0.0075243	2.26098e-07	0.711419	0.476844	0.793827	-0.00465084	0.00337137	1.62234e-05	-1.37951	0.167744	0.456263	-0.00701906	0.00713108	1.58066e-05	-0.98429	0.325	0.946304	-0.00119767	0.00291825	4.31115e-06	-0.410406	0.68151	0.886941
paracentral	5e-08	0.00146251	0.00819863	2.7333e-05	0.178385	0.858425	0.979794	-0.000223357	0.00323948	8.9672e-06	-0.0689485	0.945031	0.982588	0.000303631	0.00801911	2.77797e-05	0.0378634	0.969797	0.990451	0.00290558	0.00333643	2.9398e-06	0.870865	0.383832	0.61453	0.00375623	0.00857765	9.48085e-06	0.437909	0.661463	0.986851	0.000296109	0.00337718	5.03824e-06	0.0876795	0.930132	0.989292
paracentral	1e-06	0.00204236	0.00819318	2.33301e-05	0.249276	0.803153	0.964378	-0.000152128	0.00323967	3.40609e-07	-0.0469579	0.962547	0.990636	0.000509449	0.00801358	2.76119e-05	0.0635733	0.949311	0.989321	0.00181831	0.00333662	2.13554e-06	0.544957	0.585786	0.777321	0.00459213	0.00857183	2.23768e-06	0.535724	0.592163	0.986851	-0.000546918	0.00337739	8.11634e-06	-0.161935	0.871358	0.976077
paracentral	5e-06	0.000441174	0.00819135	2.78936e-05	0.0538585	0.957049	0.986051	1.41778e-05	0.00323978	1.01315e-05	0.00437617	0.996508	0.996508	0.000771651	0.00801175	2.72701e-05	0.0963149	0.923273	0.984824	0.00101069	0.00333675	4.38757e-06	0.302898	0.761969	0.886625	0.00353921	0.00856976	1.10908e-05	0.412988	0.679625	0.986851	-0.000338008	0.00337754	7.1941e-06	-0.100075	0.920285	0.989292
paracentral	1e-05	0.000731328	0.00819076	2.95342e-05	0.089287	0.928856	0.985802	3.86466e-05	0.00324007	2.02582e-06	0.0119277	0.990483	0.994653	0.00283376	0.00801077	1.9824e-05	0.353744	0.723539	0.974279	8.20047e-05	0.00333707	5.37289e-06	0.0245739	0.980395	0.987657	0.00466828	0.00856909	2.16738e-06	0.544781	0.585918	0.986851	-0.000793974	0.00337788	6.86786e-06	-0.235051	0.81417	0.954544
paracentral	5e-05	0.000507185	0.00819369	2.99157e-05	0.0618995	0.950644	0.986051	-0.000669029	0.00324028	5.19275e-06	-0.206472	0.836423	0.938012	0.0095888	0.00801151	6.38915e-05	1.19688	0.231386	0.567609	0.000955017	0.00333728	4.49195e-06	0.286166	0.774752	0.896734	0.00575039	0.00857193	1.11135e-05	0.67084	0.50234	0.986851	-0.00136968	0.0033781	3.2281e-06	-0.405459	0.685142	0.887422
paracentral	0.0001	-0.00518997	0.00819139	1.20295e-05	-0.633588	0.526366	0.892216	-0.000728629	0.00324004	4.62238e-06	-0.224883	0.822072	0.931237	0.0118988	0.00800881	0.000113382	1.48572	0.137389	0.454131	0.000298692	0.00333701	5.29507e-06	0.0895089	0.928678	0.977985	0.00230142	0.00857009	1.99247e-05	0.26854	0.78829	0.986851	-0.00252279	0.00337784	8.29699e-07	-0.746866	0.455148	0.754884
paracentral	0.001	-0.0145977	0.00820862	0.000136477	-1.77834	0.0753832	0.77751	0.00587919	0.00324134	2.06408e-05	1.81382	0.0697124	0.2431	0.0114043	0.00802492	0.000101396	1.42111	0.155321	0.469749	0.00129552	0.00333841	3.75365e-06	0.388066	0.697969	0.847534	-0.00674031	0.00859313	5.19754e-06	-0.784383	0.432836	0.972988	0.00242829	0.00337923	1.28571e-06	0.718593	0.472396	0.754884
paracentral	0.01	-0.0102867	0.00833557	4.38412e-05	-1.23408	0.217207	0.77751	0.00445953	0.00324529	2.10125e-05	1.37415	0.169401	0.377681	0.0113685	0.00815145	9.62162e-05	1.39466	0.163154	0.482368	-0.000308523	0.00334246	5.26555e-06	-0.0923041	0.926457	0.977985	-0.00101182	0.0087244	2.78245e-05	-0.115976	0.907674	0.990361	-8.63796e-05	0.00338332	7.65973e-06	-0.025531	0.979632	0.993768
parahippocampal	5e-08	0.00412703	0.00893601	7.29326e-06	0.461842	0.644206	0.910531	-0.00648596	0.00387855	3.52387e-05	-1.67227	0.0944786	0.285196	-0.0201493	0.0102	0.000389111	-1.97542	0.0482509	0.23025	-0.00493841	0.00413053	1.96725e-05	-1.19559	0.231864	0.501637	-0.00592408	0.00905946	1.3425e-05	-0.653911	0.513186	0.986851	-0.0104914	0.00420524	0.000100902	-2.49485	0.0126046	0.0754094
parahippocampal	1e-06	0.000132023	0.00892964	2.39495e-05	0.0147848	0.988204	0.9968	-0.00577952	0.0038788	2.70569e-05	-1.49003	0.136224	0.330829	-0.0176193	0.0101934	0.000295637	-1.7285	0.0839334	0.330868	-0.00534603	0.00413071	2.41724e-05	-1.29422	0.195598	0.486838	-0.00735454	0.00905252	2.83311e-05	-0.81243	0.416567	0.968598	-0.0102648	0.00420549	9.65052e-05	-2.4408	0.0146584	0.0830644
parahippocampal	5e-06	8.13865e-06	0.00892749	2.39624e-05	0.00091164	0.999273	0.999273	-0.00694392	0.0038789	4.14851e-05	-1.79017	0.0734324	0.248746	-0.0182175	0.0101908	0.000316304	-1.78764	0.0738684	0.304427	-0.00544279	0.00413088	2.49383e-05	-1.31759	0.187649	0.484543	-0.0081702	0.00905037	4.37015e-05	-0.902747	0.366685	0.946304	-0.010651	0.00420567	9.88374e-05	-2.53254	0.0113271	0.0754094
parahippocampal	1e-05	0.000177015	0.00892662	2.39339e-05	0.01983	0.984179	0.9968	-0.00668251	0.00387928	3.77987e-05	-1.72262	0.0849645	0.271886	-0.0187932	0.0101897	0.000337275	-1.84434	0.0651663	0.276957	-0.00635425	0.00413128	3.56492e-05	-1.53808	0.124035	0.402117	-0.00815184	0.00904958	3.9523e-05	-0.900798	0.367721	0.946304	-0.0112137	0.00420608	0.00011544	-2.66606	0.00767727	0.0596633
parahippocampal	5e-05	0.000510794	0.008929	2.37195e-05	0.0572062	0.954382	0.986051	-0.00669433	0.00387955	3.84594e-05	-1.72554	0.0844364	0.271886	-0.0228583	0.0101904	0.000504682	-2.24313	0.0249129	0.146808	-0.00688574	0.0041316	4.23406e-05	-1.66661	0.0955997	0.393986	-0.0120204	0.00905136	0.000116959	-1.32802	0.184206	0.858836	-0.0118195	0.00420632	0.000124542	-2.80994	0.00495721	0.0426233
parahippocampal	0.0001	-0.000287078	0.00892639	2.38494e-05	-0.0321606	0.974345	0.996322	-0.00595176	0.00387928	2.63367e-05	-1.53424	0.124977	0.318024	-0.0238236	0.0101874	0.000550328	-2.33854	0.0193811	0.131792	-0.00497244	0.00413131	1.99961e-05	-1.2036	0.228751	0.501637	-0.0150921	0.00904864	0.000195531	-1.66789	0.0953737	0.836827	-0.010458	0.00420605	0.000101283	-2.48641	0.0129073	0.0754094
parahippocampal	0.001	-0.00650747	0.00894459	1.80909e-05	-0.727532	0.46692	0.892216	-0.00182221	0.00388101	4.62924e-06	-0.469519	0.638701	0.811806	-0.0067745	0.0102116	3.53085e-05	-0.66341	0.507085	0.801903	-0.00533357	0.00413294	2.36672e-05	-1.2905	0.196883	0.486838	-0.0115172	0.00907185	0.00010371	-1.26955	0.204278	0.858836	-0.00748815	0.00420791	4.40801e-05	-1.77954	0.0751579	0.227144
parahippocampal	0.01	-0.00524111	0.00908274	2.36637e-06	-0.57704	0.563927	0.892216	-0.000546708	0.00388582	5.49676e-06	-0.140693	0.888113	0.962003	-0.0195931	0.0103683	0.000351708	-1.88971	0.0588293	0.253993	-0.00637481	0.00413801	3.63648e-05	-1.54055	0.123433	0.402117	-0.0176307	0.00920849	0.000266613	-1.91462	0.0555739	0.682045	-0.00508126	0.00421312	2.11865e-05	-1.20606	0.227801	0.477687
pars opercularis	5e-08	-0.00059723	0.0081132	2.7953e-05	-0.0736122	0.941321	0.986051	-0.00417211	0.00348017	2.63621e-05	-1.19882	0.230603	0.457839	-0.00920952	0.00814953	5.68327e-05	-1.13007	0.258478	0.585884	0.00192967	0.00335254	1.69527e-06	0.575585	0.564899	0.76444	0.000382468	0.00805206	2.80593e-05	0.0474994	0.962116	0.990361	-0.00375935	0.00334623	4.66335e-05	-1.12346	0.261249	0.522499
pars opercularis	1e-06	0.00209311	0.00810776	2.38738e-05	0.258162	0.796288	0.964378	-0.00458275	0.00348036	1.49942e-05	-1.31675	0.18793	0.402495	-0.0104701	0.00814348	8.17929e-05	-1.2857	0.198582	0.529552	0.00253847	0.00335265	1.0077e-06	0.757151	0.448963	0.66302	0.00255017	0.00804618	2.3703e-05	0.316942	0.751295	0.986851	-0.00374098	0.00334641	4.55972e-05	-1.11791	0.263613	0.522708
pars opercularis	5e-06	0.00241769	0.00810588	2.2382e-05	0.298263	0.765509	0.958839	-0.00407345	0.00348051	1.27171e-05	-1.17036	0.241862	0.463359	-0.00869809	0.00814195	4.79389e-05	-1.06831	0.285412	0.631155	0.00194433	0.00335278	1.64679e-06	0.579915	0.561974	0.764285	0.00440763	0.00804424	1.42308e-05	0.547923	0.583759	0.986851	-0.00336199	0.00334659	5.67426e-05	-1.0046	0.315094	0.583031
pars opercularis	1e-05	0.000959307	0.00810516	2.72468e-05	0.118358	0.905787	0.985802	-0.00424372	0.00348081	1.55191e-05	-1.21917	0.222784	0.448869	-0.0073796	0.00814123	2.68486e-05	-0.906447	0.364724	0.738414	0.00275543	0.00335309	2.13829e-06	0.821758	0.411219	0.63552	0.00365588	0.00804351	1.8605e-05	0.454513	0.649471	0.986851	-0.00342552	0.00334692	4.47076e-05	-1.02348	0.306085	0.57358
pars opercularis	5e-05	-0.000957872	0.00810794	2.7986e-05	-0.11814	0.905959	0.985802	-0.00379375	0.00348106	2.18449e-05	-1.08983	0.275795	0.503465	-0.0069146	0.00814257	2.00881e-05	-0.849192	0.395798	0.74206	0.00311529	0.00335335	4.19439e-06	0.929007	0.35289	0.596187	0.00189546	0.00804645	2.58268e-05	0.235565	0.813776	0.986851	-0.00299172	0.00334712	5.66114e-05	-0.89382	0.371423	0.647609
pars opercularis	0.0001	-0.00421542	0.00810562	1.57019e-05	-0.520061	0.603034	0.896298	-0.0030593	0.00348075	1.93127e-05	-0.878919	0.37945	0.625517	-0.010095	0.00813983	7.40618e-05	-1.2402	0.214935	0.556783	0.00206311	0.00335307	1.16302e-06	0.615291	0.538365	0.739573	-0.00207498	0.00804451	2.38835e-05	-0.257937	0.796462	0.986851	-0.00273009	0.00334684	5.78724e-05	-0.81572	0.414665	0.709363
pars opercularis	0.001	-0.00853614	0.00812287	2.77824e-05	-1.05088	0.293344	0.860923	0.000635265	0.00348224	4.55714e-06	0.18243	0.855246	0.938012	-0.0107054	0.00815604	8.59717e-05	-1.31258	0.189359	0.509957	0.00551742	0.00335441	2.47892e-05	1.64483	0.100012	0.397182	-0.00589457	0.00806563	7.94896e-07	-0.730825	0.464905	0.986851	0.00122204	0.00334824	3.02549e-05	0.364981	0.715127	0.903212
pars opercularis	0.01	0.000208231	0.0082489	2.80229e-05	0.0252435	0.979861	0.9968	0.00173139	0.00348635	1.13047e-05	0.496621	0.619458	0.810061	-0.00627984	0.00828249	1.02284e-05	-0.758208	0.448347	0.788046	0.00585309	0.00335856	2.88627e-05	1.74273	0.0813867	0.354759	0.00302581	0.00818822	2.12222e-05	0.369532	0.71174	0.986851	0.00102976	0.00335234	3.62992e-05	0.307178	0.758709	0.918578
pars orbitalis	5e-08	0.00176654	0.00634801	1.61824e-05	0.278283	0.780802	0.958839	-0.00796676	0.00282197	7.58647e-05	-2.82312	0.00475786	0.0517655	0.00598327	0.00914235	1.41179e-05	0.654457	0.512835	0.806306	-0.00561151	0.00369493	2.63708e-05	-1.51871	0.128843	0.403742	0.000279482	0.00719292	2.5139e-05	0.0388551	0.969007	0.990361	-0.0120073	0.00325654	0.000103735	-3.68713	0.000227052	0.0123516
pars orbitalis	1e-06	0.000966327	0.0063438	1.57811e-05	0.152326	0.878933	0.979794	-0.00756035	0.00282215	1.87679e-05	-2.67893	0.00738832	0.0583365	0.00631738	0.00913549	1.84452e-05	0.691521	0.489256	0.795816	-0.00513676	0.00369511	2.13229e-05	-1.39015	0.16449	0.453334	-0.000654177	0.00718766	2.49256e-05	-0.0910139	0.927484	0.990361	-0.0114786	0.00325675	0.000101909	-3.52457	0.000424586	0.0191565
pars orbitalis	5e-06	-0.00108305	0.00634238	1.48239e-05	-0.170764	0.864414	0.979794	-0.00853977	0.0028222	3.85845e-05	-3.02592	0.00248009	0.0449724	0.00981729	0.00913305	7.51115e-05	1.07492	0.28244	0.631155	-0.00373347	0.0036953	8.90088e-06	-1.01033	0.312343	0.574265	-0.00166076	0.0071859	2.25226e-05	-0.231114	0.817232	0.986851	-0.0125333	0.00325684	0.000104824	-3.8483	0.0001191	0.0122352
pars orbitalis	1e-05	-0.0020597	0.00634174	1.45707e-05	-0.324785	0.745352	0.956874	-0.00819706	0.00282252	3.03729e-05	-2.90416	0.00368408	0.050816	0.0107692	0.0091319	9.48183e-05	1.1793	0.238312	0.574914	-0.00311625	0.00369569	4.68023e-06	-0.843214	0.399113	0.627508	-0.00145927	0.00718523	2.59984e-05	-0.203092	0.839068	0.986851	-0.0121971	0.00325721	0.000113125	-3.74464	0.000180872	0.0122993
pars orbitalis	5e-05	-0.00112677	0.00634379	1.09561e-05	-0.177617	0.859028	0.979794	-0.00868318	0.00282267	4.34685e-05	-3.07623	0.00209756	0.0448495	0.00900861	0.00913352	5.98111e-05	0.986324	0.324001	0.699431	-0.00161926	0.00369597	2.37011e-06	-0.438115	0.661305	0.818461	-0.0016917	0.00718734	2.46846e-05	-0.235372	0.813925	0.986851	-0.0112346	0.00325748	8.46989e-05	-3.44887	0.000563427	0.0191565
pars orbitalis	0.0001	-0.00184289	0.00634199	1.58529e-05	-0.290584	0.771376	0.958839	-0.00806547	0.00282248	7.73788e-05	-2.85758	0.00427071	0.0517655	0.00857895	0.00913111	5.21011e-05	0.93953	0.347484	0.724646	-0.00178523	0.00369564	1.77965e-06	-0.483065	0.629052	0.799543	-0.00147697	0.00718546	2.3401e-05	-0.205549	0.837148	0.986851	-0.0100335	0.00325732	4.5499e-05	-3.08029	0.00206921	0.0313376
pars orbitalis	0.001	-0.00230899	0.00635607	1.38271e-05	-0.363273	0.71641	0.955213	-0.00679412	0.00282371	5.09595e-05	-2.4061	0.0161279	0.0877357	-0.0010367	0.00915102	2.1241e-05	-0.113288	0.909805	0.974279	-0.000634684	0.00369735	4.61929e-06	-0.171659	0.863706	0.96282	-0.00419033	0.00720328	1.23067e-05	-0.581725	0.560766	0.986851	-0.00677765	0.00325877	9.25092e-06	-2.07982	0.0375476	0.143844
pars orbitalis	0.01	0.00396744	0.00645411	6.66817e-06	0.614716	0.538758	0.892216	-0.00745191	0.00282709	2.62313e-05	-2.63589	0.00839438	0.0585454	-0.011287	0.0092914	0.000100604	-1.21478	0.224482	0.560176	0.000219039	0.00370177	4.95823e-06	0.0591714	0.952816	0.977985	0.000511807	0.00731254	2.4908e-05	0.0699903	0.944203	0.990361	-0.00596086	0.00326263	1.02011e-05	-1.82701	0.0677047	0.21845
pars triangularis	5e-08	0.00950145	0.00828661	5.28761e-05	1.1466	0.251577	0.801115	-0.00385522	0.00344329	4.7628e-06	-1.11963	0.262877	0.486412	-0.00471814	0.00799113	6.24116e-06	-0.590422	0.554923	0.839667	0.000483779	0.00334266	5.17473e-06	0.144729	0.884926	0.972055	0.00745569	0.00867439	1.97318e-05	0.859506	0.390085	0.955469	-0.00255184	0.00353647	2.5439e-07	-0.721579	0.470557	0.754884
pars triangularis	1e-06	0.0112061	0.00828102	8.74689e-05	1.35322	0.17602	0.77751	-0.00508477	0.00344346	1.00104e-05	-1.47665	0.139777	0.333504	-0.00372736	0.00798536	1.44731e-05	-0.466775	0.640673	0.896399	0.000342934	0.00334281	5.2786e-06	0.102589	0.91829	0.976977	0.00927713	0.00866792	4.03407e-05	1.07028	0.284521	0.943648	-0.0039782	0.00353665	7.30527e-06	-1.12485	0.260658	0.522499
pars triangularis	5e-06	0.0133509	0.00827881	0.000127842	1.61266	0.106855	0.77751	-0.005457	0.00344356	2.82946e-06	-1.5847	0.113042	0.301445	-0.00549183	0.00798346	1.44027e-06	-0.687901	0.491533	0.795816	0.000225481	0.00334293	5.35811e-06	0.0674502	0.946224	0.977985	0.0110615	0.00866551	7.49263e-05	1.27649	0.201815	0.858836	-0.0045924	0.0035368	6.81776e-07	-1.29846	0.194135	0.421671
pars triangularis	1e-05	0.0109182	0.00827846	8.1772e-05	1.31887	0.187246	0.77751	-0.00437692	0.00344392	1.38095e-05	-1.27091	0.203767	0.423088	-0.00509223	0.00798258	2.88893e-06	-0.637918	0.523544	0.81295	0.000356915	0.00334323	5.26869e-06	0.106758	0.914982	0.976977	0.00921115	0.00866494	4.00439e-05	1.06304	0.287795	0.943648	-0.00367797	0.0035372	7.84815e-07	-1.0398	0.29844	0.567662
pars triangularis	5e-05	0.0105779	0.00828116	7.16647e-05	1.27734	0.201516	0.77751	-0.00498657	0.00344415	7.53753e-06	-1.44784	0.14767	0.3433	-0.00266037	0.00798396	2.12341e-05	-0.333215	0.73898	0.974279	-0.000512531	0.00334348	5.15047e-06	-0.153293	0.878168	0.972055	0.0100462	0.0086676	5.37506e-05	1.15905	0.246465	0.895541	-0.00458091	0.00353743	1.39411e-05	-1.29498	0.195333	0.421671
pars triangularis	0.0001	0.0106835	0.00827885	6.87338e-05	1.29045	0.196927	0.77751	-0.00441961	0.0034439	1.11478e-05	-1.28331	0.199388	0.420415	-0.0107632	0.00798105	8.59033e-05	-1.34859	0.177502	0.502544	0.000468549	0.00334321	5.22429e-06	0.14015	0.888542	0.972055	0.00728644	0.00866555	1.40786e-05	0.840852	0.400454	0.955469	-0.00466309	0.00353717	1.16308e-05	-1.31831	0.187406	0.411084
pars triangularis	0.001	0.0101661	0.00829758	5.28221e-05	1.22519	0.220536	0.77751	0.00166512	0.00344537	3.68587e-05	0.483291	0.628891	0.811806	-0.0184676	0.00799597	0.000306228	-2.30961	0.0209326	0.13887	0.00254074	0.0033446	8.76317e-07	0.759655	0.447465	0.66302	0.00796174	0.00868781	1.82085e-05	0.916426	0.359468	0.946304	0.00174112	0.00353862	2.59828e-05	0.492035	0.622697	0.865046
pars triangularis	0.01	0.0212168	0.00842518	0.000333053	2.51826	0.0118111	0.321261	0.00163183	0.00344944	2.98734e-05	0.473069	0.636166	0.811806	-0.0223764	0.00811808	0.000452221	-2.75637	0.00585672	0.085369	0.00654243	0.00334859	3.63526e-05	1.95379	0.0507324	0.313453	0.0167432	0.00881954	0.000194795	1.89842	0.0576729	0.682045	0.00386617	0.00354276	1.06122e-05	1.09129	0.275153	0.538429
pericalcarine	5e-08	-0.00534721	0.00923456	7.9879e-07	-0.579043	0.562575	0.892216	0.00946627	0.00398912	7.60833e-05	2.37302	0.0176473	0.0941187	-0.00466095	0.00983669	7.10129e-06	-0.473833	0.63563	0.895811	0.00531648	0.00400124	2.30913e-05	1.32871	0.183951	0.483381	-0.00259949	0.00898881	1.92694e-05	-0.289192	0.772441	0.986851	0.00715381	0.00409938	4.75239e-05	1.7451	0.0809748	0.231313
pericalcarine	1e-06	-0.00346896	0.00922862	1.54389e-05	-0.375892	0.707006	0.947319	0.0100908	0.00398931	8.81363e-05	2.52947	0.0114266	0.0722801	-0.00309925	0.0098299	4.88013e-06	-0.315288	0.75255	0.974279	0.00385988	0.00400147	1.04421e-05	0.964616	0.334742	0.574265	0.000203411	0.00898223	2.52812e-05	0.0226459	0.981933	0.990361	0.00715429	0.00409961	4.76975e-05	1.74511	0.0809717	0.231313
pericalcarine	5e-06	-0.00505964	0.00922631	1.2002e-06	-0.548393	0.583436	0.892216	0.0108803	0.00398938	0.000102994	2.72731	0.00638761	0.0560461	-0.00199247	0.00982759	1.04522e-05	-0.202743	0.839341	0.974279	0.00488276	0.00400162	1.92403e-05	1.22019	0.222397	0.496255	-0.00089779	0.00898006	2.45168e-05	-0.099976	0.920366	0.990361	0.00817991	0.00409978	5.56364e-05	1.99521	0.0460261	0.166921
pericalcarine	1e-05	-0.0052835	0.00922545	1.13082e-06	-0.572709	0.566856	0.892216	0.0107278	0.0039898	0.000100259	2.6888	0.00717352	0.0583365	-0.000650262	0.00982641	1.39662e-05	-0.0661749	0.94724	0.989321	0.00488125	0.00400201	1.884e-05	1.2197	0.222585	0.496255	-9.51925e-05	0.00897915	2.52846e-05	-0.0106015	0.991542	0.9952	0.00827038	0.00410019	6.26622e-05	2.01707	0.0436935	0.160603
pericalcarine	5e-05	-0.00318599	0.00922844	1.74738e-05	-0.345236	0.729925	0.956874	0.00972875	0.00399009	9.07593e-05	2.43822	0.0147633	0.0836588	0.00175794	0.00982781	1.13094e-05	0.178874	0.858041	0.974279	0.00419224	0.00400231	1.31979e-05	1.04746	0.294895	0.568078	0.0008939	0.00898183	2.44623e-05	0.0995231	0.920725	0.990361	0.00737873	0.00410046	5.06465e-05	1.79949	0.0719476	0.227144
pericalcarine	0.0001	-0.0029382	0.00922576	1.88275e-05	-0.318478	0.75013	0.956874	0.00750545	0.00398983	4.23694e-05	1.88115	0.0599582	0.230537	0.00125606	0.009825	1.28059e-05	0.127843	0.898276	0.974279	0.00560933	0.00400194	2.66679e-05	1.40165	0.161026	0.453334	-0.00104269	0.00897941	2.4702e-05	-0.11612	0.90756	0.990361	0.0061033	0.00410012	3.09657e-05	1.48856	0.136609	0.328829
pericalcarine	0.001	-0.00192916	0.00924555	2.30791e-05	-0.208658	0.83472	0.974437	0.00540875	0.00399154	3.02524e-05	1.35505	0.175407	0.378657	0.0263972	0.00984135	0.000675952	2.68228	0.00732584	0.094887	0.00879641	0.00400347	7.18929e-05	2.1972	0.0280113	0.282188	0.00981683	0.0090017	6.84999e-05	1.09055	0.2755	0.938186	0.00673324	0.00410186	3.86123e-05	1.64151	0.100699	0.260857
pericalcarine	0.01	-0.00315346	0.00938756	1.81826e-05	-0.335919	0.73694	0.956874	-0.00117457	0.00399664	6.03514e-06	-0.29389	0.768843	0.893698	0.0210387	0.0099951	0.000409535	2.1049	0.0353282	0.186309	0.00298311	0.00400848	5.01732e-06	0.7442	0.456759	0.66302	0.00566922	0.00914035	5.29419e-06	0.620242	0.535115	0.986851	-0.00175931	0.004107	1.19713e-06	-0.428369	0.668385	0.882527
postcentral	5e-08	-0.00339258	0.00680417	1.65297e-05	-0.498604	0.618071	0.899012	-0.00128013	0.00290353	3.41038e-06	-0.440888	0.659296	0.829816	-0.0036829	0.00747854	1.50532e-05	-0.492463	0.622404	0.886356	0.00682065	0.00331202	4.05127e-05	2.05936	0.0394652	0.289665	-0.00558432	0.00767326	1.74166e-06	-0.727764	0.466777	0.986851	0.00235053	0.0031697	8.07956e-07	0.74156	0.458358	0.754884
postcentral	1e-06	-0.00399366	0.00679943	1.23403e-05	-0.587352	0.556983	0.892216	-0.00227273	0.00290367	5.69389e-08	-0.78271	0.433802	0.661876	-0.00249588	0.00747321	2.22598e-05	-0.333977	0.738405	0.974279	0.00468156	0.00331227	1.57854e-05	1.4134	0.157545	0.451076	-0.00579582	0.00766782	8.49704e-07	-0.755863	0.449752	0.986552	0.000255792	0.00316991	5.28847e-06	0.0806939	0.935686	0.990298
postcentral	5e-06	-0.00274882	0.00679778	2.00877e-05	-0.404369	0.685951	0.926906	-0.00326158	0.00290374	5.48976e-06	-1.12323	0.261344	0.486412	-0.000514734	0.00747144	2.80374e-05	-0.0688936	0.945076	0.989321	0.00525975	0.00331235	2.21282e-05	1.58792	0.112311	0.399585	-0.00381464	0.00766602	1.61752e-05	-0.497604	0.618776	0.986851	0.000290655	0.00317007	6.54977e-06	0.0916873	0.926947	0.989292
postcentral	1e-05	-0.000905403	0.00679737	2.63767e-05	-0.133199	0.894039	0.985802	-0.00437284	0.00290399	1.37783e-05	-1.5058	0.132124	0.329705	-0.000415042	0.00747057	2.81208e-05	-0.055557	0.955696	0.990451	0.00474909	0.00331269	1.65832e-05	1.43361	0.151691	0.438936	-0.00278738	0.00766543	2.22507e-05	-0.36363	0.716143	0.986851	-0.00112615	0.00317037	5.04588e-06	-0.355212	0.722433	0.905538
postcentral	5e-05	-0.00208911	0.00679966	2.30164e-05	-0.307238	0.75867	0.956874	-0.00483246	0.00290419	1.78923e-05	-1.66396	0.0961275	0.285196	0.00159071	0.00747158	2.56602e-05	0.212901	0.831409	0.974279	0.00518986	0.00331288	2.13947e-05	1.56657	0.117222	0.402117	-0.00245515	0.00766783	2.38843e-05	-0.320188	0.748833	0.986851	-0.00103874	0.00317059	5.99278e-06	-0.327617	0.743202	0.918578
postcentral	0.0001	0.000561852	0.00679774	2.65216e-05	0.0826528	0.93413	0.985802	-0.0024017	0.00290399	5.59602e-07	-0.827035	0.408222	0.647888	0.00331778	0.00746913	1.72814e-05	0.444199	0.656909	0.907002	0.00689538	0.00331255	4.19081e-05	2.08159	0.0373851	0.289665	0.000645613	0.00766587	2.774e-05	0.0842192	0.932884	0.990361	0.00153284	0.00317032	3.73916e-06	0.483498	0.628744	0.865046
postcentral	0.001	-0.00823623	0.00681162	3.84117e-05	-1.20914	0.22664	0.77751	0.000658444	0.00290512	4.65539e-06	0.22665	0.820697	0.931237	0.00410093	0.00748431	1.18795e-05	0.547937	0.583749	0.853655	0.00462402	0.00331404	1.49189e-05	1.39528	0.162938	0.453334	-0.00485644	0.00768548	7.19729e-06	-0.631898	0.52747	0.986851	0.00228731	0.00317164	9.63111e-07	0.721177	0.470805	0.754884
postcentral	0.01	-0.000631376	0.00691694	2.63866e-05	-0.0912797	0.927272	0.985802	0.00361585	0.00290846	7.72785e-06	1.24322	0.213794	0.435872	-0.00174526	0.0076	2.56038e-05	-0.229639	0.818377	0.974279	0.0100966	0.00331784	9.37106e-05	3.04313	0.00234264	0.077406	-0.00127712	0.00780357	2.72502e-05	-0.163659	0.870004	0.990361	0.00566752	0.00317523	2.63055e-05	1.78492	0.0742814	0.227144
posterior cingulate	5e-08	-0.00420322	0.00865316	8.07854e-06	-0.485744	0.627161	0.902407	-0.00529683	0.00360233	2.27478e-05	-1.47039	0.141463	0.334591	-0.0248097	0.00985219	0.00058606	-2.51819	0.0118136	0.109907	0.00143827	0.00399946	2.03154e-06	0.359617	0.719135	0.857367	-0.00863349	0.0087454	4.96748e-05	-0.987203	0.32357	0.946304	-0.0071082	0.0037044	4.40994e-05	-1.91885	0.055009	0.190095
posterior cingulate	1e-06	-0.00543954	0.00864776	3.58678e-06	-0.629011	0.529358	0.892216	-0.00677098	0.00360247	4.04646e-05	-1.87954	0.060177	0.230537	-0.0222326	0.00984594	0.000467597	-2.25805	0.0239669	0.144866	0.00172609	0.00399969	1.1269e-06	0.431555	0.666067	0.819775	-0.00817284	0.00873974	4.19122e-05	-0.935135	0.349744	0.946304	-0.00868007	0.00370453	6.84891e-05	-2.3431	0.0191286	0.0912804
posterior cingulate	5e-06	-0.00548224	0.00864582	4.22605e-06	-0.634092	0.526037	0.892216	-0.00628999	0.00360259	3.42113e-05	-1.74596	0.0808238	0.264868	-0.0222721	0.00984358	0.000468178	-2.26261	0.0236842	0.144866	0.00198537	0.00399985	1.65912e-07	0.496361	0.619642	0.795012	-0.00828002	0.00873765	4.36705e-05	-0.947626	0.343346	0.946304	-0.00871226	0.0037047	6.91269e-05	-2.35168	0.0186929	0.0912804
posterior cingulate	1e-05	-0.00715022	0.00864488	2.50734e-05	-0.827104	0.4082	0.892216	-0.00489935	0.003603	1.87241e-05	-1.3598	0.1739	0.378657	-0.0213444	0.00984262	0.000427669	-2.16856	0.0301424	0.167321	0.000172827	0.0040003	4.09205e-06	0.0432036	0.965539	0.983621	-0.0100136	0.0087365	7.51275e-05	-1.14617	0.251754	0.901016	-0.00822706	0.0037051	6.13003e-05	-2.22047	0.0263917	0.117681
posterior cingulate	5e-05	-0.00643044	0.00864801	1.49447e-05	-0.743574	0.457154	0.892216	-0.00534326	0.00360326	2.32202e-05	-1.4829	0.138109	0.33244	-0.0164807	0.00984486	0.000248093	-1.67404	0.0941587	0.360721	-0.00143396	0.00400058	2.04327e-06	-0.358438	0.720018	0.857367	-0.0102475	0.00873947	7.93945e-05	-1.17255	0.241008	0.895541	-0.00945652	0.00370524	8.26316e-05	-2.5522	0.0107077	0.0754094
posterior cingulate	0.0001	-0.0075355	0.00864543	3.05079e-05	-0.871616	0.383442	0.892216	-0.00335892	0.00360298	6.05858e-06	-0.932259	0.351207	0.597053	-0.0159123	0.00984208	0.000228569	-1.61676	0.105965	0.39483	-0.00272002	0.00400031	3.26328e-06	-0.679954	0.496537	0.689072	-0.0125692	0.00873689	0.000131996	-1.43863	0.150291	0.851647	-0.00825827	0.003705	6.17615e-05	-2.22895	0.0258219	0.117059
posterior cingulate	0.001	-0.0117698	0.00866383	0.000109013	-1.3585	0.174339	0.77751	-0.000926359	0.00360449	4.3128e-06	-0.257001	0.797179	0.914906	-0.017499	0.00986252	0.000270416	-1.77429	0.0760493	0.305753	0.00316983	0.00400192	5.88551e-06	0.792076	0.42832	0.650855	-0.0220623	0.00875714	0.000455714	-2.51934	0.0117749	0.400346	-0.00328786	0.0037067	5.59272e-06	-0.887006	0.37508	0.649821
posterior cingulate	0.01	-0.00590227	0.00879773	5.93625e-06	-0.670885	0.502311	0.892216	0.00144786	0.00360876	3.12516e-06	0.401208	0.688269	0.844404	-0.00669817	0.0100187	2.14234e-05	-0.668567	0.503789	0.801349	-0.00218308	0.00400664	5.73273e-07	-0.544866	0.585848	0.777321	-0.00938923	0.00889458	5.85846e-05	-1.05561	0.291174	0.943648	-0.00079592	0.00371111	4.32135e-06	-0.214469	0.830182	0.967405
precentral	5e-08	0.00119604	0.00702035	2.64964e-05	0.170367	0.864725	0.979794	-0.00289929	0.00301245	3.14159e-06	-0.962434	0.335837	0.574513	-0.000817191	0.00668735	2.62612e-05	-0.122199	0.902744	0.974279	0.0017981	0.00305468	2.68907e-06	0.588638	0.556107	0.760106	-0.00215188	0.00733787	2.36058e-05	-0.293256	0.769333	0.986851	-0.00509974	0.00302067	2.0616e-05	-1.68828	0.0913643	0.248511
precentral	1e-06	0.00163427	0.00701575	2.52806e-05	0.232943	0.815811	0.967009	-0.00474034	0.00301256	1.71711e-05	-1.57352	0.115604	0.305285	-0.00235488	0.00668252	2.1463e-05	-0.352394	0.724551	0.974279	0.00164961	0.00305482	3.15921e-06	0.54	0.589199	0.777972	-0.00293254	0.00733266	1.96094e-05	-0.399929	0.689219	0.986851	-0.00688454	0.00302076	4.18033e-05	-2.27907	0.0226672	0.1045
precentral	5e-06	0.00127117	0.00701401	2.63492e-05	0.181233	0.856189	0.979794	-0.00503868	0.00301265	2.00805e-05	-1.67251	0.0944307	0.285196	-0.00430027	0.00668085	8.90164e-06	-0.643671	0.519806	0.81257	0.00215967	0.00305493	2.43502e-06	0.706946	0.479604	0.679439	-0.00501068	0.0073307	3.17133e-06	-0.68352	0.494297	0.986851	-0.00613754	0.00302094	3.21659e-05	-2.03166	0.0421934	0.157214
precentral	1e-05	0.003594	0.00701324	1.52254e-05	0.512459	0.608343	0.896298	-0.00504957	0.00301294	2.01845e-05	-1.67596	0.0937526	0.285196	-0.00566823	0.00667997	4.3841e-06	-0.848542	0.396159	0.74206	0.00271411	0.00305522	1.52672e-06	0.888352	0.374356	0.607412	-0.00345569	0.00733012	1.62746e-05	-0.471437	0.63734	0.986851	-0.00535737	0.00302128	2.3266e-05	-1.77321	0.0762002	0.227763
precentral	5e-05	0.00413963	0.00701585	1.10501e-05	0.59004	0.555179	0.892216	-0.00484533	0.00301319	1.81595e-05	-1.60804	0.107834	0.29586	-0.00357391	0.00668121	1.44253e-05	-0.534919	0.592719	0.862113	0.00335137	0.0030554	4.42155e-06	1.09687	0.272705	0.55355	-0.000995569	0.00733254	2.72654e-05	-0.135774	0.892003	0.990361	-0.00524664	0.00302147	2.20571e-05	-1.73645	0.0824904	0.231313
precentral	0.0001	0.00382355	0.0070136	1.35263e-05	0.545162	0.585656	0.892216	-0.00457116	0.00301295	1.55871e-05	-1.51717	0.129231	0.325471	-0.00566733	0.00667921	4.35781e-06	-0.848503	0.396181	0.74206	0.0045803	0.00305515	1.42748e-05	1.4992	0.133828	0.413649	-0.00171773	0.00733042	2.5309e-05	-0.234328	0.814735	0.986851	-0.00502956	0.00302126	1.98012e-05	-1.66473	0.0959742	0.255397
precentral	0.001	0.00462586	0.00702795	6.60087e-06	0.658209	0.510421	0.892216	-0.00297882	0.00301424	3.59931e-06	-0.988249	0.323036	0.556112	-0.0031059	0.00669334	1.73956e-05	-0.464028	0.642639	0.896399	0.00700147	0.00305632	4.15821e-05	2.29082	0.0219786	0.24909	0.00168897	0.00734858	2.54349e-05	0.229836	0.818225	0.986851	-0.00224295	0.00302256	2.96259e-07	-0.742071	0.458048	0.754884
precentral	0.01	0.0045244	0.00713651	8.33066e-06	0.633979	0.526111	0.892216	-0.00151533	0.0030178	2.96023e-06	-0.50213	0.615578	0.810061	-0.00398532	0.00679772	1.21581e-05	-0.586274	0.557707	0.839667	0.00582043	0.00306005	2.69243e-05	1.90207	0.0571679	0.323952	-0.000451585	0.00746135	2.80847e-05	-0.0605232	0.95174	0.990361	-0.00198518	0.00302603	1.39302e-06	-0.656036	0.511804	0.79549
precuneus	5e-08	0.00366592	0.00717904	1.34747e-05	0.510642	0.609614	0.896298	0.00807545	0.0028884	5.79099e-05	2.79582	0.00517902	0.0517988	0.00860277	0.0071915	4.54933e-05	1.19624	0.231634	0.567609	-0.00247414	0.00306191	7.52598e-07	-0.808037	0.419073	0.644	0.0110195	0.00710966	9.42464e-05	1.54993	0.121193	0.851647	0.00438064	0.00288519	1.35871e-05	1.51832	0.128941	0.315963
precuneus	1e-06	0.00443467	0.00717404	7.18808e-06	0.618155	0.536489	0.892216	0.00885819	0.0028885	7.07127e-05	3.06671	0.0021655	0.0448495	0.0097266	0.00718602	6.60467e-05	1.35355	0.175916	0.502544	-0.00245075	0.00306206	6.43766e-07	-0.80036	0.423506	0.647156	0.0119654	0.0071043	0.000116867	1.68424	0.0921702	0.835677	0.00532454	0.00288531	2.24562e-05	1.8454	0.0649863	0.212967
precuneus	5e-06	0.0052581	0.00717228	1.06144e-06	0.733114	0.463508	0.892216	0.00914382	0.00288856	7.54697e-05	3.16552	0.00154904	0.0448495	0.0107474	0.00718404	8.68702e-05	1.49601	0.134687	0.452281	-0.00274141	0.00306216	2.12978e-06	-0.895252	0.370657	0.607412	0.0129176	0.00710231	0.000139769	1.81879	0.0689776	0.721612	0.00549337	0.00288543	2.41867e-05	1.90383	0.0569387	0.193592
precuneus	1e-05	0.00609068	0.00717152	1.04144e-05	0.849288	0.395744	0.892216	0.00777566	0.00288892	5.31254e-05	2.69155	0.00711465	0.0583365	0.0103709	0.00718327	7.90081e-05	1.44376	0.148842	0.460059	-0.00300274	0.00306245	3.6116e-06	-0.980504	0.326843	0.574265	0.0141565	0.00710144	0.000172725	1.99347	0.0462411	0.628879	0.00387712	0.00288577	9.48723e-06	1.34353	0.179107	0.399322
precuneus	5e-05	0.00646183	0.00717376	1.52628e-05	0.900759	0.367741	0.892216	0.00821504	0.00288909	5.98805e-05	2.84347	0.00446448	0.0517655	0.0102022	0.00718441	7.55912e-05	1.42005	0.15563	0.469749	-0.00273701	0.00306263	2.09674e-06	-0.893681	0.371497	0.607412	0.0111654	0.00710441	9.78901e-05	1.57162	0.116075	0.851647	0.00497931	0.00288593	1.89112e-05	1.72538	0.0844665	0.232069
precuneus	0.0001	0.00847622	0.00717134	4.53798e-05	1.18196	0.237255	0.77751	0.00957176	0.00288878	8.35354e-05	3.31342	0.000922319	0.0365818	0.0108786	0.00718221	8.99494e-05	1.51466	0.129894	0.447229	-0.00160599	0.0030624	2.7704e-06	-0.524421	0.599988	0.781235	0.0132323	0.0071021	0.000148467	1.86315	0.0624742	0.70804	0.00680298	0.00288564	3.97934e-05	2.35753	0.0184012	0.0912804
precuneus	0.001	0.010253	0.0071868	7.67902e-05	1.42664	0.153718	0.77751	0.00805261	0.00288999	5.7149e-05	2.78638	0.00533223	0.0517988	0.00946926	0.00719798	6.13682e-05	1.31554	0.188361	0.509957	0.00128101	0.00306365	3.64445e-06	0.41813	0.675854	0.828073	0.0111567	0.0071205	9.56869e-05	1.56684	0.117188	0.851647	0.00508286	0.00288692	2.0215e-05	1.76065	0.0783039	0.229018
precuneus	0.01	0.00580212	0.00729977	3.09458e-06	0.794837	0.42673	0.892216	0.00793099	0.00289346	5.5775e-05	2.74101	0.00612743	0.0560461	0.0036094	0.00731014	1.53224e-05	0.493753	0.621493	0.886356	0.00824115	0.00306718	6.20808e-05	2.68688	0.0072148	0.150956	0.0031362	0.0072311	1.80582e-05	0.43371	0.66451	0.986851	0.00733914	0.00289032	4.75757e-05	2.53921	0.0111136	0.0754094
rostral anterior cingulate	5e-08	-0.00408579	0.00753021	1.30104e-05	-0.542587	0.587428	0.892216	-0.00742197	0.002804	4.2521e-05	-2.64693	0.00812547	0.0583365	-0.00701742	0.00990411	3.47372e-05	-0.708536	0.478631	0.793827	-0.00594065	0.00401054	2.91144e-05	-1.48126	0.138544	0.416989	-0.00661728	0.00741602	5.83669e-06	-0.892295	0.372259	0.946304	-0.00803081	0.00315279	4.4303e-05	-2.54721	0.010862	0.0754094
rostral anterior cingulate	1e-06	-0.00342082	0.00752524	1.67455e-05	-0.45458	0.649423	0.910531	-0.00793237	0.00280412	4.29309e-05	-2.82883	0.00467392	0.0517655	-0.00872608	0.00989703	6.16248e-05	-0.881687	0.37797	0.74206	-0.00680627	0.00401072	3.93572e-05	-1.69702	0.0896998	0.381224	-0.00676087	0.0074108	9.73224e-06	-0.9123	0.361636	0.946304	-0.00909755	0.00315289	6.26453e-05	-2.88546	0.00391022	0.0425432
rostral anterior cingulate	5e-06	-0.00674336	0.00752312	1.14193e-05	-0.896351	0.37009	0.892216	-0.00688681	0.00280428	2.41741e-05	-2.45582	0.0140599	0.0831368	-0.00717216	0.0098948	3.75766e-05	-0.724841	0.468569	0.793827	-0.00701617	0.00401087	3.75044e-05	-1.74929	0.0802478	0.354759	-0.00881211	0.00740865	3.40726e-05	-1.18944	0.2343	0.895541	-0.0088143	0.00315306	5.37749e-05	-2.79548	0.00518439	0.0427319
rostral anterior cingulate	1e-05	-0.00772023	0.00752231	2.32795e-05	-1.02631	0.304773	0.860923	-0.00662694	0.00280456	3.78259e-05	-2.36292	0.0181359	0.0948645	-0.00578525	0.009894	1.92384e-05	-0.584723	0.558749	0.839667	-0.00581589	0.00401133	2.80308e-05	-1.44986	0.147103	0.430237	-0.00971595	0.00740787	4.60694e-05	-1.31157	0.189699	0.858836	-0.00831134	0.0031534	4.68787e-05	-2.63567	0.00839982	0.0634653
rostral anterior cingulate	5e-05	-0.00543671	0.0075249	3.60511e-06	-0.722495	0.470009	0.892216	-0.00712157	0.00280469	2.07527e-05	-2.53917	0.0111149	0.0722801	-0.00714934	0.00989556	3.56633e-05	-0.72248	0.470019	0.793827	-0.00617884	0.00401157	2.70592e-05	-1.54026	0.123505	0.402117	-0.0100486	0.00741023	5.08691e-05	-1.35605	0.175119	0.858836	-0.0089491	0.00315356	5.54912e-05	-2.83778	0.00454484	0.0426233
rostral anterior cingulate	0.0001	-0.00133182	0.00752283	2.64011e-05	-0.177038	0.859483	0.979794	-0.00823586	0.00280441	4.2186e-05	-2.93676	0.00331826	0.050816	-0.00524683	0.00989287	1.32492e-05	-0.530365	0.595872	0.862113	-0.00475622	0.00401129	1.2563e-05	-1.18571	0.235743	0.504898	-0.00604292	0.00740863	1.63094e-06	-0.81566	0.414717	0.968598	-0.0101115	0.00315324	7.25402e-05	-3.20671	0.00134354	0.0303768
rostral anterior cingulate	0.001	-0.00230448	0.00753936	2.24463e-05	-0.30566	0.759871	0.956874	-0.00813547	0.00280559	6.05658e-05	-2.89974	0.00373647	0.050816	-0.00750639	0.0099138	4.48021e-05	-0.757166	0.448971	0.788046	-0.00106815	0.00401306	3.55557e-06	-0.266168	0.790111	0.906794	-0.0107814	0.0074273	6.30707e-05	-1.45158	0.146653	0.851647	-0.00795743	0.0031547	4.3384e-05	-2.5224	0.0116589	0.0754094
rostral anterior cingulate	0.01	-0.00635195	0.00765533	4.84051e-06	-0.829742	0.406707	0.892216	-0.0046074	0.00280912	2.53418e-06	-1.64016	0.100979	0.289038	0.00792921	0.0100661	2.89037e-05	0.787717	0.430883	0.786579	-0.00344631	0.00401774	6.15494e-06	-0.857773	0.391022	0.621517	-0.00786509	0.00754137	1.8591e-05	-1.04293	0.297011	0.943648	-0.00474904	0.00315853	2.7226e-05	-1.50356	0.132702	0.322275
rostral middle frontal	5e-08	0.00815743	0.0064045	3.76251e-05	1.2737	0.202802	0.77751	-0.00179202	0.0027648	1.45565e-06	-0.648154	0.516889	0.729349	0.00101275	0.00648714	2.53092e-05	0.156117	0.875944	0.974279	0.0025724	0.00295539	1.16244e-06	0.87041	0.384081	0.61453	0.00566943	0.00697945	4.40471e-06	0.812303	0.416639	0.968598	-8.77956e-05	0.00282789	5.01434e-06	-0.0310463	0.975233	0.993768
rostral middle frontal	1e-06	0.00815353	0.00640006	3.79077e-05	1.27398	0.202705	0.77751	-0.00150866	0.00276496	2.33151e-06	-0.545637	0.585318	0.800033	0.00439031	0.00648247	7.91379e-06	0.677258	0.49826	0.801349	0.00252451	0.00295553	9.43535e-07	0.854165	0.393018	0.621517	0.00715878	0.00697418	2.34107e-05	1.02647	0.304698	0.943648	-7.17385e-05	0.00282806	4.9961e-06	-0.0253667	0.979763	0.993768
rostral middle frontal	5e-06	0.00784654	0.00639861	3.30042e-05	1.22629	0.220123	0.77751	-0.000522244	0.00276506	4.36602e-06	-0.188872	0.850194	0.938012	0.00585294	0.00648088	6.59733e-06	0.90311	0.366492	0.738414	0.00286217	0.00295564	2.70224e-06	0.968376	0.332862	0.574265	0.00820837	0.00697233	3.93452e-05	1.17728	0.239116	0.895541	0.000851976	0.0028282	4.76014e-06	0.301243	0.76323	0.918578
rostral middle frontal	1e-05	0.00786197	0.00639795	3.35071e-05	1.22883	0.21917	0.77751	-6.28446e-05	0.00276534	4.62207e-06	-0.0227258	0.981869	0.994653	0.00661388	0.00648011	1.59597e-05	1.02064	0.307451	0.674409	0.00285704	0.0029559	2.75093e-06	0.966555	0.333771	0.574265	0.00917932	0.0069716	5.61626e-05	1.31667	0.187982	0.858836	0.00137146	0.00282848	3.2105e-06	0.484876	0.627767	0.865046
rostral middle frontal	5e-05	0.0088212	0.00639982	4.8135e-05	1.37835	0.16813	0.77751	-0.000456734	0.00276551	4.43272e-06	-0.165153	0.868824	0.949077	0.00170523	0.00648157	2.32539e-05	0.26309	0.792488	0.974279	0.00219261	0.00295614	5.92101e-07	0.741715	0.458264	0.66302	0.0101964	0.00697392	7.57199e-05	1.46207	0.143758	0.851647	0.00044283	0.00282865	4.77895e-06	0.156552	0.875599	0.976077
rostral middle frontal	0.0001	0.00760355	0.00639819	2.92765e-05	1.18839	0.234712	0.77751	-0.00106572	0.0027653	3.5029e-06	-0.385391	0.699949	0.844404	0.00107741	0.00648	2.50561e-05	0.166266	0.867951	0.974279	0.00378358	0.0029558	8.79817e-06	1.28005	0.200534	0.487586	0.00977071	0.00697209	6.72994e-05	1.4014	0.161128	0.858836	0.000599106	0.00282844	4.63944e-06	0.211815	0.832252	0.967405
rostral middle frontal	0.001	0.00542214	0.00641267	2.02265e-06	0.845534	0.397836	0.892216	-0.00145249	0.00276652	1.62742e-06	-0.525022	0.599571	0.810061	-0.00761464	0.00649338	3.12138e-05	-1.17268	0.240957	0.574914	0.0013448	0.00295708	3.54606e-06	0.454773	0.649275	0.810104	0.00559261	0.00698972	3.37131e-06	0.800119	0.423663	0.972988	-0.0014944	0.0028297	3.03429e-06	-0.528113	0.597424	0.852944
rostral middle frontal	0.01	0.0104152	0.00651186	7.49184e-05	1.59942	0.109763	0.77751	0.00112397	0.0027699	3.26473e-06	0.405779	0.684907	0.844404	-0.0120987	0.00659437	0.00011367	-1.8347	0.0665842	0.278629	0.00764926	0.00296052	5.08314e-05	2.58376	0.00977605	0.179298	0.0111174	0.0070951	9.08464e-05	1.56691	0.117171	0.851647	0.00201308	0.00283305	8.58478e-07	0.710572	0.477353	0.754884
superior frontal	5e-08	-0.00234492	0.00553688	1.70009e-05	-0.42351	0.671934	0.921511	-0.00802866	0.00261087	5.76898e-05	-3.07509	0.00210558	0.0448495	-0.0046478	0.0065199	5.45969e-06	-0.712863	0.475949	0.793827	0.00251731	0.00282783	1.05001e-06	0.890194	0.373366	0.607412	-0.000127857	0.00602819	2.4191e-05	-0.0212099	0.983079	0.990361	-0.00545414	0.00261075	2.50943e-05	-2.08911	0.0367033	0.143608
superior frontal	1e-06	-0.0033521	0.00553301	1.14277e-05	-0.605837	0.544638	0.892216	-0.00764784	0.00261103	5.26721e-05	-2.92906	0.00340157	0.050816	-0.00470071	0.00651558	4.86117e-06	-0.721457	0.470647	0.793827	0.00330773	0.00282795	5.49341e-06	1.16966	0.242145	0.51057	-0.00137839	0.00602384	2.23448e-05	-0.228822	0.819012	0.986851	-0.00502179	0.00261092	2.07259e-05	-1.92338	0.0544386	0.190095
superior frontal	5e-06	-0.00253183	0.0055318	1.60768e-05	-0.457687	0.647189	0.910531	-0.00799882	0.00261109	5.72266e-05	-3.0634	0.00218961	0.0448495	-0.00463017	0.00651393	5.50298e-06	-0.71081	0.477221	0.793827	0.00285329	0.00282808	2.75012e-06	1.00891	0.313022	0.574265	-0.000208514	0.0060224	2.41718e-05	-0.034623	0.972381	0.990361	-0.00564387	0.002611	2.59367e-05	-2.16157	0.0306562	0.128284
superior frontal	1e-05	-0.00334195	0.00553123	1.14829e-05	-0.604196	0.545729	0.892216	-0.00727973	0.0026114	4.65308e-05	-2.78767	0.00531094	0.0517988	-0.00324806	0.00651325	1.6144e-05	-0.498685	0.618014	0.886356	0.0026097	0.00282836	1.56576e-06	0.922693	0.356172	0.598018	-0.000183202	0.00602185	2.42104e-05	-0.0304228	0.975731	0.990361	-0.0053624	0.00261127	2.26773e-05	-2.05356	0.0400242	0.151202
superior frontal	5e-05	-0.00243068	0.00553313	1.65151e-05	-0.439296	0.660458	0.911901	-0.00712478	0.00261157	4.44965e-05	-2.72816	0.00637128	0.0560461	-0.00436033	0.00651429	7.99561e-06	-0.669348	0.503291	0.801349	0.00337803	0.00282852	6.00989e-06	1.19428	0.232376	0.501637	0.000511226	0.00602391	2.40031e-05	0.0848662	0.93237	0.990361	-0.00454675	0.00261149	1.63865e-05	-1.74105	0.0816806	0.231313
superior frontal	0.0001	-0.00303957	0.00553157	1.33961e-05	-0.549494	0.58268	0.892216	-0.00884609	0.00261124	7.15455e-05	-3.38769	0.000705419	0.0365818	-0.0062724	0.00651225	1.17052e-05	-0.963169	0.335489	0.712914	0.0035809	0.00282826	7.5411e-06	1.26611	0.205479	0.493071	-0.00111892	0.00602233	2.30489e-05	-0.185795	0.85261	0.986851	-0.00616765	0.00261124	3.15982e-05	-2.36197	0.0181824	0.0912804
superior frontal	0.001	-0.00329599	0.00554353	1.22129e-05	-0.594566	0.552149	0.892216	-0.00693383	0.00261241	4.29692e-05	-2.65419	0.00795259	0.0583365	-0.00869872	0.0065252	4.6413e-05	-1.3331	0.182535	0.506627	0.0090456	0.00282915	7.57782e-05	3.19729	0.0013882	0.0628051	-0.00223461	0.00603755	1.95902e-05	-0.370119	0.711303	0.986851	-0.00249832	0.00261235	1.35673e-06	-0.956348	0.338901	0.614541
superior frontal	0.01	-0.00572307	0.00563003	8.33036e-06	-1.01652	0.309408	0.860923	-0.00601918	0.00261564	3.16602e-05	-2.30123	0.0213831	0.104123	-0.00556584	0.00662752	3.08254e-06	-0.839806	0.40104	0.74206	0.00938505	0.00283272	8.15555e-05	3.31309	0.000923411	0.0502336	-0.0062843	0.00612984	1.23223e-05	-1.0252	0.305298	0.943648	-0.00359469	0.0026155	7.75818e-06	-1.37438	0.169331	0.387042
superior parietal	5e-08	-0.0117255	0.00744372	0.000109083	-1.57523	0.11524	0.77751	0.00672511	0.00329902	3.96899e-05	2.03851	0.0415041	0.182083	0.00913639	0.00616804	5.77403e-05	1.48125	0.138577	0.454131	0.00768574	0.00315256	5.32301e-05	2.43793	0.0147752	0.203214	-0.0113275	0.00782144	9.96524e-05	-1.44826	0.147579	0.851647	0.0100219	0.00328791	9.31256e-05	3.0481	0.00230424	0.0313376
superior parietal	1e-06	-0.0104942	0.00743879	8.19041e-05	-1.41074	0.158355	0.77751	0.00682174	0.0032992	4.09782e-05	2.06769	0.0386745	0.175324	0.00959053	0.00616324	6.63029e-05	1.55608	0.119724	0.440066	0.00811189	0.00315267	5.99671e-05	2.57302	0.0100846	0.179298	-0.00963449	0.007816	6.44106e-05	-1.23266	0.217734	0.870938	0.0104897	0.00328807	0.000102649	3.19025	0.00142245	0.0303768
superior parietal	5e-06	-0.0103582	0.00743699	7.92272e-05	-1.39279	0.163718	0.77751	0.00600001	0.00329934	3.0495e-05	1.81855	0.0689866	0.2431	0.00812696	0.0061619	4.05186e-05	1.3189	0.187235	0.509957	0.00707376	0.00315283	4.43152e-05	2.24362	0.0248615	0.270493	-0.010357	0.0078139	7.88772e-05	-1.32546	0.185052	0.858836	0.00929227	0.0032883	7.92509e-05	2.82586	0.00471741	0.0426233
superior parietal	1e-05	-0.0104526	0.00743625	8.12028e-05	-1.40563	0.159869	0.77751	0.00537894	0.00329966	2.34465e-05	1.63015	0.103076	0.289038	0.00724928	0.00616141	2.70912e-05	1.17656	0.239402	0.574914	0.00619468	0.00315316	3.27547e-05	1.96459	0.0494672	0.312909	-0.0106244	0.00781324	8.44885e-05	-1.3598	0.173928	0.858836	0.00816595	0.0032887	5.98679e-05	2.48304	0.0130303	0.0754094
superior parietal	5e-05	-0.0101048	0.00743852	7.39698e-05	-1.35845	0.174356	0.77751	0.00614034	0.00329987	3.21628e-05	1.86078	0.0627813	0.234524	0.00544406	0.00616267	4.26114e-06	0.883393	0.377048	0.74206	0.00695257	0.00315333	4.26101e-05	2.20484	0.0274704	0.282188	-0.0107147	0.0078157	8.6201e-05	-1.37092	0.170433	0.858836	0.00913488	0.00328889	7.62901e-05	2.7775	0.00548011	0.0438409
superior parietal	0.0001	-0.00712897	0.00743684	2.27816e-05	-0.958603	0.337785	0.86922	0.0074036	0.00329958	4.92506e-05	2.2438	0.02485	0.116538	0.00475456	0.00616117	2.72e-06	0.771698	0.440314	0.788046	0.0075011	0.00315305	5.04316e-05	2.379	0.0173639	0.214681	-0.00758647	0.00781415	2.92771e-05	-0.970863	0.331643	0.946304	0.0102896	0.0032886	9.85405e-05	3.12886	0.00175594	0.0313376
superior parietal	0.001	-0.00526129	0.00745324	5.04547e-07	-0.705907	0.480265	0.892216	0.00601125	0.00330104	3.0649e-05	1.82102	0.0686104	0.2431	-0.0013334	0.00617552	2.34223e-05	-0.215917	0.829057	0.974279	0.008067	0.00315429	5.86982e-05	2.55747	0.0105469	0.179298	-0.00620006	0.00783455	9.8439e-06	-0.791374	0.428747	0.972988	0.00775131	0.00329013	5.38307e-05	2.35593	0.0184807	0.0912804
superior parietal	0.01	-0.00929968	0.00756824	5.50072e-05	-1.22878	0.219188	0.77751	0.00825302	0.00330476	6.24866e-05	2.49731	0.0125173	0.0773797	-0.00724798	0.00627	2.54981e-05	-1.15598	0.247722	0.578629	0.0122283	0.00315791	0.000142073	3.87228	0.000107971	0.0119877	-0.0152505	0.00795277	0.000194392	-1.91763	0.0551895	0.682045	0.0100714	0.0032939	9.49264e-05	3.05759	0.00223251	0.0313376
superior temporal	5e-08	0.00759299	0.00633717	2.89117e-05	1.19817	0.230884	0.77751	-5.06997e-05	0.00281439	1.71273e-06	-0.0180145	0.985627	0.994653	0.00116886	0.00722112	2.65412e-05	0.161867	0.871414	0.974279	0.00542314	0.00303136	2.31093e-05	1.78901	0.0736193	0.346429	0.00313325	0.00702271	1.83981e-05	0.446159	0.655493	0.986851	0.00157749	0.00296496	3.7766e-06	0.532044	0.594698	0.852944
superior temporal	1e-06	0.00793241	0.00633281	3.39813e-05	1.25259	0.210389	0.77751	0.000197457	0.00281453	3.46043e-06	0.0701563	0.94407	0.982588	-0.00116113	0.00721582	2.69379e-05	-0.160915	0.872164	0.974279	0.00634628	0.00303146	3.36048e-05	2.09348	0.0363121	0.289665	0.00282099	0.00701763	2.00948e-05	0.401986	0.687704	0.986851	0.00211944	0.00296512	6.69607e-07	0.71479	0.474742	0.754884
superior temporal	5e-06	0.00797089	0.00633134	3.43429e-05	1.25896	0.208079	0.77751	0.000332798	0.00281462	2.80065e-06	0.118239	0.905879	0.962003	-0.00210407	0.00721424	2.40262e-05	-0.291655	0.770558	0.974279	0.00613636	0.00303157	3.1209e-05	2.02415	0.0429603	0.289665	0.0025264	0.007016	2.15268e-05	0.360091	0.718788	0.986851	0.00290652	0.00296525	2.23068e-06	0.980191	0.326997	0.596934
superior temporal	1e-05	0.00783539	0.00633078	3.21335e-05	1.23767	0.215873	0.77751	0.000364938	0.00281487	3.03641e-06	0.129647	0.896846	0.962003	-0.00215859	0.00721341	2.38149e-05	-0.299247	0.764759	0.974279	0.00563323	0.00303188	2.54839e-05	1.858	0.0631754	0.340478	0.00270092	0.00701533	2.07464e-05	0.385003	0.700244	0.986851	0.00280532	0.00296556	2.61912e-06	0.945966	0.344171	0.619963
superior temporal	5e-05	0.00998105	0.00633225	6.93658e-05	1.57623	0.11501	0.77751	0.000622082	0.00281501	2.01789e-06	0.220987	0.825103	0.931237	0.000894524	0.00721472	2.71193e-05	0.123986	0.901329	0.974279	0.00570579	0.00303205	2.61712e-05	1.88182	0.059866	0.332318	0.00895003	0.00701672	4.80272e-05	1.27553	0.202155	0.858836	0.00238144	0.00296576	7.21954e-07	0.802976	0.421993	0.717388
superior temporal	0.0001	0.00893511	0.00633059	5.10133e-05	1.41142	0.158157	0.77751	-0.000368543	0.00281482	1.5117e-06	-0.13093	0.895832	0.962003	-0.00160041	0.00721278	2.58761e-05	-0.221886	0.824408	0.974279	0.00493891	0.00303185	1.8364e-05	1.62901	0.103319	0.397182	0.00674865	0.00701525	1.49104e-05	0.961997	0.336077	0.946304	0.000748354	0.00296556	5.69099e-06	0.252348	0.800773	0.942902
superior temporal	0.001	0.00867129	0.00634428	4.67464e-05	1.36679	0.171726	0.77751	-0.000642773	0.00281594	1.7115e-06	-0.228262	0.819443	0.931237	0.00164168	0.00722742	2.50536e-05	0.227146	0.820316	0.974279	0.00324182	0.00303324	4.72754e-06	1.06876	0.285181	0.562097	0.0120035	0.00703269	0.000107164	1.70682	0.0878915	0.824362	-0.00139396	0.00296684	3.24839e-06	-0.469846	0.638467	0.865046
superior temporal	0.01	0.00315758	0.0064425	1.54225e-05	0.490118	0.624063	0.902407	-0.00389997	0.00281928	9.38895e-06	-1.38332	0.166574	0.377567	0.0164054	0.0073365	0.000233023	2.23614	0.0253675	0.146808	0.00392849	0.00303705	9.53168e-06	1.29352	0.195836	0.486838	0.0158692	0.00713827	0.000202417	2.22312	0.0262328	0.454871	-0.00359715	0.00297039	7.23346e-06	-1.211	0.225901	0.477687
supramarginal	5e-08	0.00951767	0.00722778	6.18456e-05	1.31682	0.187934	0.77751	0.00293573	0.00321446	8.50429e-07	0.913288	0.361096	0.606284	-0.0168755	0.00687725	0.000255725	-2.45382	0.014154	0.116663	-0.00534692	0.00293008	2.33351e-05	-1.82484	0.0680321	0.346429	0.000983878	0.00766767	2.87923e-05	0.128315	0.897903	0.990361	0.00106421	0.00320018	4.28229e-06	0.332548	0.739477	0.918578
supramarginal	1e-06	0.0100053	0.00722273	7.14401e-05	1.38525	0.16601	0.77751	0.00323373	0.00321461	5.92186e-06	1.00595	0.314446	0.544772	-0.0189687	0.00687164	0.000330948	-2.76044	0.00578436	0.085369	-0.00564234	0.0029302	2.65716e-05	-1.92558	0.0541628	0.313453	0.00144457	0.00766232	2.81424e-05	0.188529	0.850466	0.986851	0.00149825	0.00320035	2.28647e-06	0.468151	0.639679	0.865046
supramarginal	5e-06	0.0125344	0.00722062	0.000126588	1.73592	0.0826125	0.77751	0.00250653	0.00321474	7.93283e-06	0.779698	0.435573	0.661876	-0.0215488	0.00686903	0.000435173	-3.13709	0.00171196	0.0473481	-0.00509369	0.00293031	2.06951e-05	-1.73828	0.0821684	0.354759	0.00264759	0.0076606	2.32477e-05	0.345611	0.729643	0.986851	0.000983526	0.0032005	4.40963e-06	0.307304	0.758613	0.918578
supramarginal	1e-05	0.012989	0.00721979	0.000137759	1.79909	0.0720392	0.77751	0.00160408	0.00321505	6.36093e-06	0.498929	0.617832	0.810061	-0.0237572	0.00686732	0.000535173	-3.45945	0.000543836	0.0428124	-0.0044473	0.0029306	1.45397e-05	-1.51754	0.129138	0.403742	0.0019397	0.00766002	2.58947e-05	0.253224	0.800101	0.986851	0.000502358	0.00320081	5.11594e-06	0.156947	0.875287	0.976077
supramarginal	5e-05	0.0105089	0.00722239	8.18071e-05	1.45504	0.145693	0.77751	0.000285131	0.00321524	1.38883e-05	0.088681	0.929336	0.979765	-0.0223465	0.00686898	0.000470375	-3.25324	0.00114528	0.0428124	-0.00525139	0.00293076	2.23271e-05	-1.79182	0.0731681	0.346429	0.00252492	0.00766294	2.39216e-05	0.329497	0.741788	0.986851	-0.00115917	0.00320098	3.8578e-06	-0.36213	0.717257	0.903212
supramarginal	0.0001	0.0108531	0.00722042	8.95663e-05	1.50311	0.132846	0.77751	0.00137098	0.003215	1.20814e-05	0.42643	0.669796	0.831893	-0.0206938	0.00686757	0.00039957	-3.01327	0.00259182	0.0503554	-0.0043303	0.00293053	1.35229e-05	-1.47765	0.139507	0.416989	0.00337404	0.00766096	1.95406e-05	0.44042	0.659643	0.986851	5.43151e-05	0.00320074	5.19375e-06	0.0169695	0.986461	0.993768
supramarginal	0.001	0.0127651	0.00723635	0.000127515	1.76402	0.0777631	0.77751	0.000606383	0.00321632	1.36642e-05	0.188533	0.850459	0.938012	-0.0211112	0.00688139	0.000415286	-3.06786	0.00216249	0.0490165	-0.00219479	0.00293166	3.73981e-07	-0.748651	0.454071	0.66302	0.00430976	0.00768112	1.48907e-05	0.561085	0.574754	0.986851	-0.00135016	0.00320198	3.38743e-06	-0.421666	0.673271	0.884684
supramarginal	0.01	0.0154338	0.00734713	0.000193095	2.10066	0.0356993	0.647348	0.00154278	0.00322016	3.80189e-06	0.479099	0.63187	0.811806	-0.0176664	0.00698876	0.000273439	-2.52783	0.0114944	0.109907	0.00288896	0.00293533	3.12501e-06	0.984204	0.32502	0.574265	0.00773512	0.00779857	1.99918e-05	0.991863	0.321291	0.946304	0.00131735	0.00320584	2.03162e-06	0.410921	0.681132	0.886941
temporal pole	5e-08	-0.00231468	0.00838152	2.38448e-05	-0.276165	0.782428	0.958839	0.00464112	0.00388557	1.68571e-05	1.19445	0.232307	0.457881	-0.0108469	0.00949095	9.1362e-05	-1.14287	0.253124	0.581531	-0.00196217	0.00409937	1.57234e-07	-0.478653	0.632188	0.799791	-0.00296193	0.00937368	1.50872e-05	-0.315984	0.752022	0.986851	-0.00167438	0.00418471	5.52726e-07	-0.400119	0.689071	0.888281
temporal pole	1e-06	-0.00278421	0.00837604	2.18921e-05	-0.332402	0.739594	0.956874	0.00330829	0.0038858	6.37196e-06	0.85138	0.394563	0.635036	-0.0138109	0.00948348	0.000160438	-1.45631	0.145343	0.454406	0.000308598	0.00409959	3.61558e-06	0.0752753	0.939996	0.977985	-0.00559065	0.00936689	5.68316e-06	-0.596853	0.550621	0.986851	-0.000493442	0.00418494	3.07731e-06	-0.117909	0.90614	0.989292
temporal pole	5e-06	-0.00292929	0.00837404	2.07186e-05	-0.349807	0.726492	0.956874	0.00298645	0.00388593	4.32266e-06	0.76853	0.442176	0.668178	-0.0157449	0.00948082	0.000214853	-1.66071	0.096808	0.365719	0.000260354	0.00409974	3.64163e-06	0.0635051	0.949365	0.977985	-0.00631019	0.0093645	1.37359e-05	-0.673841	0.50043	0.986851	-9.44591e-05	0.00418514	3.30206e-06	-0.0225701	0.981993	0.993768
temporal pole	1e-05	-0.00186308	0.00837337	2.50275e-05	-0.2225	0.82393	0.970168	0.0028672	0.00388631	3.64354e-06	0.737768	0.460659	0.680975	-0.0145465	0.00947984	0.000180826	-1.53446	0.124952	0.445728	0.000530744	0.00410018	3.39019e-06	0.129444	0.897007	0.972055	-0.00378688	0.00936386	1.01122e-05	-0.404414	0.685918	0.986851	0.000221415	0.00418556	3.25466e-06	0.0528998	0.957812	0.993768
temporal pole	5e-05	-0.00373352	0.00837602	1.56586e-05	-0.44574	0.655796	0.911901	0.000540169	0.0038866	4.35267e-06	0.138982	0.889465	0.962003	-0.0130022	0.00948082	0.000141505	-1.37143	0.170277	0.498015	-0.000900891	0.0041004	3.09722e-06	-0.219708	0.8261	0.932361	-0.00419377	0.00936673	6.98461e-06	-0.44773	0.654359	0.986851	-0.00239045	0.00418583	2.34002e-06	-0.571081	0.567947	0.844162
temporal pole	0.0001	-0.00266013	0.00837346	2.12691e-05	-0.317686	0.75073	0.956874	0.00120808	0.00388626	3.05775e-06	0.310861	0.755908	0.886237	-0.0139099	0.00947799	0.000166391	-1.4676	0.142248	0.454406	-0.00162622	0.00410011	1.32607e-06	-0.396629	0.691643	0.843618	-0.00335096	0.00936415	1.24696e-05	-0.35785	0.720464	0.986851	-0.00279084	0.00418551	4.42141e-06	-0.666787	0.504911	0.789287
temporal pole	0.001	0.0115488	0.00839069	6.6716e-05	1.37638	0.168739	0.77751	0.00639663	0.00388777	3.61442e-05	1.64532	0.0999107	0.289038	-0.0142318	0.00949814	0.000169926	-1.49838	0.134071	0.452281	-0.00460347	0.00410181	1.69587e-05	-1.1223	0.261739	0.539341	0.012554	0.00938757	0.000111996	1.3373	0.181159	0.858836	-0.00109023	0.00418712	2.152e-06	-0.260377	0.794574	0.942902
temporal pole	0.01	0.0137688	0.00851941	0.000107443	1.61617	0.106094	0.77751	0.00781493	0.00389237	5.59189e-05	2.00776	0.0446751	0.186948	-0.0118434	0.00964684	0.000109616	-1.2277	0.219593	0.55842	-0.00511936	0.00410696	2.17552e-05	-1.24651	0.212584	0.493071	0.0121966	0.00953235	9.58578e-05	1.2795	0.200755	0.858836	-0.000259598	0.00419229	3.24741e-06	-0.0619227	0.950625	0.993768
transverse temporal	5e-08	-0.00500696	0.00660135	5.05644e-06	-0.758475	0.448187	0.892216	0.00462287	0.00278941	2.19387e-05	1.65729	0.0974676	0.285196	0.0234554	0.0097277	0.000526348	2.4112	0.0159205	0.120288	-0.00185811	0.0039523	8.07076e-07	-0.470132	0.638263	0.803738	0.00321299	0.00731608	2.71209e-05	0.439168	0.660551	0.986851	0.00304573	0.00336624	2.8423e-05	0.904787	0.365583	0.645705
transverse temporal	1e-06	-0.00460513	0.00659694	7.35856e-06	-0.69807	0.485152	0.892216	0.0041829	0.00278959	6.67082e-06	1.49947	0.133758	0.330748	0.0222324	0.00972086	0.00047244	2.28708	0.0222147	0.140521	-0.00282752	0.00395248	3.69736e-06	-0.715378	0.474379	0.679111	0.00360681	0.00731077	8.03884e-06	0.493356	0.621773	0.986851	0.00211998	0.00336644	2.4543e-05	0.629738	0.528869	0.79918
transverse temporal	5e-06	-0.00480687	0.00659525	9.96931e-06	-0.728839	0.46612	0.892216	0.00379359	0.00278968	4.11021e-06	1.35986	0.17388	0.378657	0.0231527	0.00971816	0.000514219	2.38242	0.0172203	0.123261	-0.00260851	0.00395262	2.42639e-06	-0.659943	0.509293	0.703187	0.00402734	0.00730894	2.32709e-05	0.551015	0.581637	0.986851	0.00185041	0.0033666	7.86322e-06	0.549637	0.582571	0.852653
transverse temporal	1e-05	-0.00404201	0.00659464	1.0917e-05	-0.612924	0.539943	0.892216	0.00416571	0.00278993	1.93288e-05	1.49312	0.135412	0.330829	0.0248826	0.00971648	0.0005969	2.56086	0.0104578	0.109323	-0.00305482	0.003953	4.89091e-06	-0.772786	0.439653	0.66302	0.00501392	0.0073082	3.11527e-06	0.686068	0.492688	0.986851	0.0021424	0.00336692	4.44731e-06	0.636307	0.52458	0.797126
transverse temporal	5e-05	0.00107322	0.00659668	2.07371e-05	0.162692	0.870765	0.979794	0.00301628	0.00279017	1.98091e-05	1.08104	0.279685	0.503803	0.0197205	0.00971914	0.000368389	2.02903	0.0424847	0.213997	-0.00120353	0.00395329	2.85303e-06	-0.304439	0.760795	0.886625	0.00822673	0.00731011	2.36879e-05	1.12539	0.260454	0.909829	0.000238194	0.00336714	5.43645e-06	0.0707407	0.943604	0.993768
transverse temporal	0.0001	0.0020742	0.00659478	1.99746e-05	0.314521	0.753133	0.956874	0.00226873	0.00278996	1.9197e-05	0.813176	0.416122	0.653899	0.0172173	0.0097166	0.000276503	1.77194	0.0764382	0.305753	0.000191408	0.00395301	4.16713e-06	0.0484208	0.961381	0.983066	0.00882091	0.00730828	3.33566e-05	1.20697	0.227474	0.895541	2.60825e-05	0.00336689	4.98561e-06	0.00774676	0.993819	0.994143
transverse temporal	0.001	-0.000824478	0.00660986	2.33045e-05	-0.124735	0.900737	0.985802	0.00321926	0.00279112	8.44968e-06	1.15339	0.248754	0.46987	0.0189571	0.00973734	0.000339416	1.94685	0.0515848	0.241728	-0.00180589	0.00395472	8.84142e-07	-0.456643	0.64793	0.810104	0.00429264	0.00732831	2.08535e-05	0.585762	0.55805	0.986851	-0.00240568	0.00336827	9.58568e-06	-0.714219	0.475096	0.754884
transverse temporal	0.01	-0.00377646	0.0067129	1.41983e-05	-0.562568	0.573743	0.892216	-0.000891365	0.00279467	3.03017e-05	-0.318952	0.749765	0.88284	0.0206616	0.00988725	0.000392659	2.08973	0.036671	0.188198	0.00413293	0.00395939	1.24816e-05	1.04383	0.29657	0.568078	0.00218335	0.00744233	1.21886e-05	0.293369	0.769247	0.986851	-0.00104447	0.00337223	2.22418e-05	-0.309727	0.75677	0.918578
ABCD: Adolescent Brain Cognitive Development Study, UKB: UK Biobank, PRS: polygenic risk score, SE: standard error, p: uncorrected, p FDR: false discovery rate corrected. Significant results are bold (p < 0.05 or p FDR < 0.05).

## Sheet: S8
Table S8	Results for association between all eight PRS and subcortical volume (SV)
		Subcortical volume ABCD						Subcortical volume UKB
Structure	PRS	beta	SE	R2	t statistic	p	p FDR	beta	SE	R2	t statistic	p	p FDR
accumbens	5e-08	-0.00893937	0.00920946	5.41431e-05	-0.970672	0.331738	0.742687	-0.0122205	0.00370989	0.000125745	-3.29403	0.000988361	0.00197672
	1e-06	-0.00714348	0.00920322	2.69988e-05	-0.776194	0.437655	0.742687	-0.0111843	0.00370999	0.000104378	-3.01464	0.00257422	0.00399082
	5e-06	-0.00717585	0.00920102	2.76986e-05	-0.779896	0.435473	0.742687	-0.0125372	0.00371085	0.000117179	-3.37852	0.000729369	0.00163379
	1e-05	-0.00561406	0.00920026	8.08589e-06	-0.610206	0.541741	0.825452	-0.0132921	0.00371049	0.000133983	-3.58229	0.000340952	0.000867878
	5e-05	-0.00238995	0.00920325	1.70221e-05	-0.259686	0.795112	0.954566	-0.0115081	0.00371096	0.000106975	-3.10112	0.0019291	0.00317735
	0.0001	0.00077675	0.00920093	2.27781e-05	0.0844208	0.932724	0.954566	-0.0124881	0.00371001	0.000130434	-3.36606	0.000763139	0.00164368
	0.001	0.00146534	0.00922463	2.17622e-05	0.158851	0.87379	0.954566	-0.0103625	0.00371291	7.18629e-05	-2.79094	0.00525778	0.00754963
	0.01	-0.0152391	0.00936608	0.000200053	-1.62705	0.103762	0.403427	-0.00702725	0.00371715	3.63504e-05	-1.8905	0.0586979	0.0684809
amygdala	5e-08	-0.0192712	0.00900759	0.000339413	-2.13944	0.032427	0.237655	-0.0117669	0.0044336	0.000136229	-2.65404	0.00795631	0.0108672
amygdala	1e-06	-0.0185674	0.00900109	0.000313374	-2.06279	0.0391614	0.23937	-0.0113531	0.0044336	0.000126845	-2.56068	0.0104498	0.0136091
amygdala	5e-06	-0.0190863	0.00899877	0.000332108	-2.12099	0.0339507	0.237655	-0.0110581	0.00443475	0.000120127	-2.4935	0.0126524	0.0157452
amygdala	1e-05	-0.0222326	0.0089971	0.000459114	-2.47108	0.0134892	0.200213	-0.0114428	0.00443435	0.000128638	-2.5805	0.00986896	0.0131586
amygdala	5e-05	-0.0167969	0.00900085	0.000250761	-1.86615	0.0620534	0.315908	-0.0128218	0.00443461	0.00016226	-2.8913	0.00383837	0.00565654
amygdala	0.0001	-0.0144747	0.00899903	0.000180785	-1.60847	0.107767	0.403427	-0.01178	0.00443357	0.000136904	-2.65699	0.00788682	0.0108672
amygdala	0.001	-0.0110022	0.00902427	9.42576e-05	-1.21918	0.222809	0.576063	-0.00848374	0.00443718	7.01834e-05	-1.91197	0.0558868	0.0665885
amygdala	0.01	-0.000623513	0.00916411	2.31322e-05	-0.0680386	0.945756	0.954566	-0.0111055	0.00444188	0.000120914	-2.50019	0.0124162	0.0157452
caudate	5e-08	-0.00859764	0.00922372	4.94812e-05	-0.932122	0.351299	0.742687	-0.0163485	0.00377586	0.000256123	-4.32975	1.49597e-05	5.2865e-05
caudate	1e-06	-0.00963433	0.00921706	6.79312e-05	-1.04527	0.295926	0.720515	-0.0169774	0.00377582	0.000269846	-4.49634	6.93018e-06	3.7027e-05
caudate	5e-06	-0.00825078	0.00921501	4.39962e-05	-0.895363	0.370617	0.742687	-0.0171796	0.00377678	0.000276816	-4.54875	5.41046e-06	3.36651e-05
caudate	1e-05	-0.00583991	0.00921427	1.09993e-05	-0.63379	0.526234	0.825452	-0.018867	0.00377643	0.000336693	-4.99599	5.87511e-07	1.64503e-05
caudate	5e-05	0.000607034	0.0092172	2.17584e-05	0.0658588	0.947492	0.954566	-0.0209236	0.0037766	0.000416633	-5.54033	3.03563e-08	1.69995e-06
caudate	0.0001	-0.00160712	0.00921484	1.96052e-05	-0.174405	0.861551	0.954566	-0.0183306	0.00377591	0.000318579	-4.85462	1.21018e-06	2.25901e-05
caudate	0.001	0.0028653	0.00923739	1.42344e-05	0.310185	0.756428	0.954566	-0.0179736	0.00377876	0.000307317	-4.75647	1.97609e-06	2.76652e-05
caudate	0.01	0.00315162	0.00937758	1.31185e-05	0.33608	0.736819	0.954566	-0.0126789	0.0037835	0.000147669	-3.3511	0.000805577	0.00167083
hippocampus	5e-08	-0.0128943	0.00873641	0.000141134	-1.47592	0.14	0.435556	-0.0180719	0.00402846	0.000318243	-4.48605	7.27317e-06	3.7027e-05
hippocampus	1e-06	-0.0108558	0.00873025	9.30287e-05	-1.24346	0.21373	0.576063	-0.01701	0.0040285	0.000282179	-4.22242	2.42166e-05	7.13753e-05
hippocampus	5e-06	-0.0105612	0.00872827	8.65363e-05	-1.21	0.226311	0.576063	-0.0176637	0.00402944	0.000303418	-4.38367	1.1696e-05	4.89765e-05
hippocampus	1e-05	-0.0131311	0.00872715	0.000147134	-1.50463	0.132456	0.435556	-0.0178615	0.00402917	0.000311285	-4.43304	9.31315e-06	4.34614e-05
hippocampus	5e-05	-0.0140299	0.00872979	0.000171992	-1.60713	0.108061	0.403427	-0.017392	0.0040297	0.000294502	-4.31595	1.59255e-05	5.2865e-05
hippocampus	0.0001	-0.0140923	0.0087277	0.00017362	-1.61467	0.106418	0.403427	-0.0139902	0.004029	0.000190479	-3.47238	0.000516345	0.00120481
hippocampus	0.001	-0.00533543	0.0087508	3.4518e-06	-0.609709	0.542071	0.825452	-0.0131722	0.00403232	0.000168757	-3.26667	0.00108902	0.00203284
hippocampus	0.01	0.00471732	0.00888508	3.88462e-06	0.530925	0.595484	0.855054	-0.00871588	0.00403653	7.08104e-05	-2.15925	0.0308359	0.0375394
pallidum	5e-08	-0.00667002	0.00842036	4.46431e-06	-0.79213	0.428306	0.742687	-0.00559895	0.00403386	2.68418e-05	-1.38799	0.165148	0.177852
pallidum	1e-06	-0.00705677	0.00841454	8.03431e-06	-0.838641	0.401694	0.742687	-0.00503846	0.00403405	2.14672e-05	-1.24898	0.211678	0.219518
pallidum	5e-06	-0.00665222	0.00841262	5.84333e-06	-0.790743	0.429115	0.742687	-0.00540585	0.00403506	2.49616e-05	-1.33972	0.180343	0.190551
pallidum	1e-05	-0.00705798	0.00841185	1.0476e-05	-0.839053	0.401462	0.742687	-0.00630166	0.00403473	3.51967e-05	-1.56186	0.118329	0.12993
pallidum	5e-05	-0.00405221	0.00841479	1.54476e-05	-0.481558	0.630132	0.860668	-0.0068282	0.00403507	4.19298e-05	-1.69221	0.0906124	0.103557
pallidum	0.0001	-0.00490193	0.00841282	9.2591e-06	-0.582673	0.560128	0.825452	-0.00647705	0.00403427	3.70218e-05	-1.60551	0.108389	0.121396
pallidum	0.001	-0.0012116	0.00843636	2.70092e-05	-0.143616	0.885807	0.954566	-0.00364344	0.00403758	8.4038e-06	-0.902382	0.366859	0.373529
pallidum	0.01	-0.00820417	0.00856665	3.37724e-05	-0.957687	0.338247	0.742687	-0.00281354	0.00404223	3.11247e-06	-0.696036	0.48641	0.48641
putamen	5e-08	0.002548	0.00898725	1.82304e-05	0.283512	0.776791	0.954566	-0.0107971	0.0035318	0.000111031	-3.0571	0.00223619	0.00357791
putamen	1e-06	0.00376113	0.00898129	1.09512e-05	0.418774	0.675391	0.900522	-0.0110966	0.00353182	0.000117627	-3.1419	0.00167963	0.00285027
putamen	5e-06	-0.000511607	0.00897933	2.35013e-05	-0.0569761	0.954566	0.954566	-0.0123002	0.00353262	0.000145669	-3.48188	0.000498372	0.00120481
putamen	1e-05	-0.00207023	0.0089785	1.92403e-05	-0.230576	0.817649	0.954566	-0.0128582	0.00353237	0.00015982	-3.64011	0.000272821	0.000727522
putamen	5e-05	0.000945696	0.00898152	2.31249e-05	0.105294	0.916145	0.954566	-0.0114046	0.00353295	0.000124733	-3.22807	0.00124717	0.00225295
putamen	0.0001	0.0011856	0.00897907	2.26281e-05	0.13204	0.894956	0.954566	-0.0106222	0.00353207	0.00010749	-3.00735	0.00263679	0.00399082
putamen	0.001	0.00443783	0.00900118	4.94864e-06	0.493027	0.622005	0.860668	-0.011148	0.00353468	0.00011852	-3.1539	0.00161207	0.00282112
putamen	0.01	-0.00535623	0.0091363	2.8128e-06	-0.586258	0.557717	0.825452	-0.011584	0.00353867	0.000127585	-3.27354	0.00106288	0.00203284
thalamus	5e-08	-0.023013	0.00764194	0.000456898	-3.01141	0.00260769	0.146031	-0.0145307	0.00310602	0.000202399	-4.67824	2.90183e-06	2.83399e-05
thalamus	1e-06	-0.0199042	0.00763737	0.000335492	-2.60616	0.0091717	0.200213	-0.0123006	0.00310627	0.0001436	-3.95992	7.50893e-05	0.00021025
thalamus	5e-06	-0.0176604	0.00763621	0.000258596	-2.31272	0.0207606	0.211142	-0.0131423	0.00310696	0.000164716	-4.22996	2.34184e-05	7.13753e-05
thalamus	1e-05	-0.018707	0.00763522	0.000293871	-2.4501	0.0143009	0.200213	-0.0144057	0.0031066	0.000203669	-4.63714	3.54249e-06	2.83399e-05
thalamus	5e-05	-0.0174157	0.00763794	0.000250631	-2.28015	0.0226223	0.211142	-0.0135889	0.00310698	0.000181109	-4.37368	1.22441e-05	4.89765e-05
thalamus	0.0001	-0.0154752	0.00763647	0.000191695	-2.02649	0.0427447	0.23937	-0.0134011	0.00310623	0.000171503	-4.31425	1.60483e-05	5.2865e-05
thalamus	0.001	-0.0114248	0.00765682	9.08073e-05	-1.49211	0.135707	0.435556	-0.0144172	0.0031086	0.000204442	-4.63784	3.53037e-06	2.83399e-05
thalamus	0.01	-0.0103811	0.00777517	6.80199e-05	-1.33516	0.18186	0.536008	-0.0143036	0.00311196	0.000200616	-4.59631	4.31186e-06	3.0183e-05
ABCD: Adolescent Brain Cognitive Development Study, UKB: UK Biobank, PRS: polygenic risk score, SE: standard error, p: uncorrected, p FDR: false discovery rate corrected. Significant results are bold (p < 0.05 or p FDR < 0.05).

## Sheet: S9
Table S9	Results for association between all eight PRS and white matter tracts (FA, MD)
		Fractional anisotropy ABCD						Fractional anisotropy UKB						Mean Diffusivity ABCD						Mean Diffusivity UKB
Tract	PRS	beta	SE	R2	t statistic	p	p FDR	beta	SE	R2	t statistic	p	p FDR	beta	SE	R2	t statistic	p	p FDR	beta	SE	R2	t statistic	p	p FDR
anterior thalamic radiations	5e-08	0.00100189	0.0109999	2.33067e-05	0.0910822	0.92743	0.939169	-0.0118248	0.00451207	0.000129156	-2.62072	0.00877759	0.0280883	0.0378297	0.011303	0.00134908	3.34686	0.000821525	0.003866	0.0132876	0.00411442	0.000171591	3.22953	0.00124086	0.00310215
	1e-06	0.00681467	0.0109908	2.10168e-05	0.620034	0.535255	0.777261	-0.0114333	0.00451235	0.000121838	-2.53378	0.0112873	0.0334437	0.0393789	0.011293	0.0014691	3.48703	0.000491345	0.00298075	0.0142563	0.00411459	0.000198143	3.46483	0.000531078	0.00151737
	5e-06	0.00678449	0.01099	1.92712e-05	0.617334	0.537034	0.777261	-0.0115671	0.0045125	0.000124041	-2.56335	0.01037	0.0319077	0.0391953	0.0112923	0.00145968	3.47097	0.000521631	0.00298075	0.0148325	0.00411471	0.00021493	3.60476	0.000312796	0.00131145
	1e-05	0.00849812	0.0109883	4.24924e-05	0.773376	0.439325	0.777261	-0.0109305	0.00451297	0.000110014	-2.42202	0.0154385	0.0410127	0.0417938	0.0112899	0.00166522	3.70188	0.000215612	0.0026158	0.0157709	0.004115	0.000243574	3.83254	0.000127008	0.000781588
	5e-05	0.00823855	0.0109912	4.08742e-05	0.749562	0.453543	0.777261	-0.00703816	0.00451365	4.45228e-05	-1.5593	0.118932	0.181672	0.0392979	0.011294	0.00146703	3.47954	0.000505252	0.00298075	0.0141674	0.00411561	0.000195735	3.44234	0.000577239	0.00159238
	0.0001	0.0082961	0.0109882	4.08526e-05	0.755003	0.450272	0.777261	-0.00701064	0.00451338	4.34814e-05	-1.5533	0.120358	0.181672	0.0345411	0.0112936	0.00113083	3.05846	0.00223296	0.00776681	0.0118165	0.00411552	0.000134792	2.87121	0.00409107	0.00861278
	0.001	0.00816531	0.0110048	4.47416e-05	0.741975	0.458127	0.777261	0.00365524	0.00451573	9.58948e-06	0.809446	0.418263	0.484943	0.0289083	0.0113154	0.000781687	2.55479	0.0106458	0.0243332	0.00594289	0.00411798	3.06941e-05	1.44316	0.148983	0.177891
	0.01	0.0161707	0.011172	0.000217094	1.44743	0.147821	0.656984	0.00512415	0.00452218	2.36591e-05	1.13312	0.257172	0.326568	0.0119387	0.0114953	0.00012433	1.03857	0.299039	0.346712	0.00277419	0.0041241	3.13351e-06	0.672678	0.501156	0.514006
cingulate cingulum	5e-08	-0.0143224	0.0097591	0.00011857	-1.4676	0.142258	0.656984	-0.01406	0.00407258	0.000134136	-3.45237	0.000556221	0.00261751	0.0341492	0.0114504	0.00110308	2.98236	0.00287	0.00883077	0.0163224	0.00464676	0.000264628	3.51263	0.000444139	0.00136658
cingulate cingulum	1e-06	-0.0118815	0.00975144	7.30137e-05	-1.21844	0.223098	0.777261	-0.0149223	0.00407275	0.000144706	-3.66394	0.000248662	0.00142093	0.0339852	0.0114407	0.00109647	2.97055	0.00298253	0.00883712	0.0174676	0.00464691	0.000303104	3.75898	0.000170831	0.000916333
cingulate cingulum	5e-06	-0.0130409	0.00975058	9.33519e-05	-1.33745	0.181118	0.747556	-0.0151617	0.00407288	0.000152316	-3.72259	0.000197436	0.00121499	0.0325328	0.0114402	0.00100596	2.84374	0.00447137	0.0119237	0.0195567	0.00464688	0.000380121	4.20856	2.57512e-05	0.000287504
cingulate cingulum	1e-05	-0.0105431	0.00974961	4.76478e-05	-1.08138	0.279563	0.777261	-0.0146816	0.0040733	0.000141203	-3.60434	0.000313291	0.00167089	0.0362114	0.0114374	0.00125121	3.16605	0.00155173	0.00591137	0.0193176	0.0046473	0.000370875	4.15674	3.23442e-05	0.000287504
cingulate cingulum	5e-05	-0.00803694	0.00975235	1.47056e-05	-0.824103	0.409908	0.777261	-0.0123562	0.00407395	0.000118369	-3.03297	0.00242301	0.00969205	0.0314495	0.0114423	0.000938269	2.74852	0.00600139	0.0150035	0.0170498	0.00464801	0.000288648	3.66819	0.00024456	0.0012228
cingulate cingulum	0.0001	-0.00938518	0.00974946	3.46258e-05	-0.962636	0.335763	0.777261	-0.00989779	0.00407383	7.46633e-05	-2.4296	0.0151193	0.0410127	0.02824	0.0114409	0.000753493	2.46834	0.0135972	0.0293993	0.0123274	0.00464803	0.000150333	2.65217	0.00800049	0.0148846
cingulate cingulum	0.001	-0.00619621	0.00976533	4.84688e-06	-0.634511	0.525768	0.777261	-0.00401824	0.00407619	1.31349e-05	-0.985784	0.324245	0.39907	0.0258257	0.011462	0.000627415	2.25317	0.0242786	0.0451695	0.00953196	0.00465051	8.90996e-05	2.04966	0.0404036	0.0577195
cingulate cingulum	0.01	0.00363947	0.00991744	2.50129e-05	0.366976	0.713647	0.857385	0.00170989	0.00408192	4.23486e-06	0.418893	0.675296	0.728839	0.0117275	0.0116436	0.000123613	1.00721	0.313869	0.358708	-0.00500717	0.00465716	2.36215e-05	-1.07516	0.282311	0.318097
corticospinal/pyramidal	5e-08	-0.0110679	0.0117033	0.000118218	-0.945714	0.344326	0.777261	-0.000413743	0.00458441	1.26281e-06	-0.0902499	0.928089	0.928089	0.0381238	0.011589	0.00143187	3.28967	0.00100791	0.00403163	0.0167012	0.00467823	0.000276317	3.56998	0.00035739	0.00131145
corticospinal/pyramidal	1e-06	-0.00786702	0.0116938	5.82057e-05	-0.67275	0.501128	0.777261	-0.00221572	0.00458467	2.44343e-06	-0.483288	0.628893	0.689198	0.0411668	0.011578	0.00166938	3.55561	0.000379539	0.00276029	0.0188447	0.00467835	0.000351943	4.02807	5.63319e-05	0.000450655
corticospinal/pyramidal	5e-06	-0.00523117	0.0116931	2.39093e-05	-0.447374	0.654619	0.844669	-0.00292352	0.00458482	6.91183e-06	-0.637651	0.523704	0.581894	0.038951	0.0115778	0.00149485	3.36429	0.000771444	0.00385722	0.0198807	0.00467841	0.000391574	4.24946	2.14728e-05	0.000287504
corticospinal/pyramidal	1e-05	-0.0045061	0.0116914	1.68995e-05	-0.385419	0.699939	0.857385	-0.0040178	0.00458524	1.40271e-05	-0.876245	0.380901	0.454808	0.0412152	0.0115753	0.00167445	3.56061	0.000372403	0.00276029	0.0194689	0.00467887	0.000375344	4.16104	3.17409e-05	0.000287504
corticospinal/pyramidal	5e-05	0.00299223	0.0116942	5.61246e-06	0.255872	0.798057	0.8806	0.000797573	0.0045858	7.36405e-07	0.173922	0.861927	0.895509	0.0331174	0.0115818	0.00107755	2.85945	0.00425604	0.0117408	0.0166383	0.00467966	0.000273498	3.55546	0.000377717	0.00131145
corticospinal/pyramidal	0.0001	-0.00325739	0.011691	7.2646e-06	-0.278623	0.780542	0.879484	0.00314217	0.00458549	8.04993e-06	0.685242	0.493195	0.555712	0.0292757	0.0115808	0.000840137	2.52794	0.0114946	0.0255436	0.0109227	0.00467974	0.00011745	2.33404	0.0195983	0.0326638
corticospinal/pyramidal	0.001	0.00846711	0.0117085	6.77648e-05	0.723159	0.469606	0.777261	0.00952205	0.00458761	8.59001e-05	2.0756	0.0379366	0.0758732	0.0229386	0.0116029	0.000503361	1.97697	0.0480832	0.0707384	0.00961113	0.0046822	9.04221e-05	2.0527	0.040108	0.0577195
corticospinal/pyramidal	0.01	0.0218644	0.0118862	0.000456226	1.83947	0.0658875	0.479182	0.0120683	0.00459382	0.000138565	2.62708	0.00861522	0.0280883	0.009796	0.011783	8.15483e-05	0.831365	0.405795	0.444707	-0.00518083	0.00468894	2.52714e-05	-1.10491	0.269207	0.307665
foreceps major	5e-08	-0.0409753	0.0165775	0.00166836	-2.47175	0.0134917	0.313761	-0.0274088	0.0067528	0.000749272	-4.05889	4.94796e-05	0.000565481	0.0364957	0.0165381	0.00132374	2.20676	0.0273939	0.0473332	0.025441	0.00677004	0.000645525	3.75787	0.000171812	0.000916333
foreceps major	1e-06	-0.0397373	0.0165635	0.00157186	-2.39908	0.0164872	0.313761	-0.0258017	0.00675355	0.000663888	-3.82046	0.000133573	0.00106859	0.0381788	0.0165225	0.00145119	2.31072	0.0209052	0.0407666	0.024051	0.00677072	0.000576841	3.55221	0.00038282	0.00131145
foreceps major	5e-06	-0.037978	0.016563	0.00143605	-2.29294	0.0219092	0.313761	-0.0272003	0.00675358	0.000737753	-4.02754	5.65545e-05	0.000565545	0.0367201	0.016522	0.00134264	2.22249	0.0263126	0.0473332	0.024232	0.00677095	0.000585509	3.57881	0.000345909	0.00131145
foreceps major	1e-05	-0.0400594	0.0165593	0.00159822	-2.41915	0.0156067	0.313761	-0.0252562	0.00675457	0.00063594	-3.73913	0.000185132	0.00121499	0.0394261	0.0165184	0.00154817	2.38679	0.0170478	0.0358901	0.0241193	0.00677172	0.000579947	3.56176	0.000369158	0.00131145
foreceps major	5e-05	-0.0356701	0.0165667	0.00126647	-2.15312	0.0313761	0.313761	-0.020691	0.00675605	0.000426722	-3.06259	0.00219699	0.00969205	0.0385514	0.0165234	0.00147945	2.33313	0.0196963	0.0393926	0.0209331	0.00677311	0.00043673	3.09062	0.0019999	0.00457119
foreceps major	0.0001	-0.0327871	0.016564	0.00107059	-1.97942	0.0478453	0.382762	-0.0150727	0.00675627	0.000226476	-2.23092	0.0256967	0.0545168	0.0342328	0.016523	0.00116699	2.07183	0.0383531	0.0590048	0.0151891	0.00677342	0.000229965	2.24246	0.0249415	0.0407208
foreceps major	0.001	-0.0219126	0.0165993	0.000476452	-1.32009	0.186889	0.747556	-0.0104295	0.00676027	0.000108319	-1.54276	0.122903	0.182078	0.020751	0.0165582	0.000427311	1.25322	0.210208	0.250995	0.00639901	0.00677777	4.07704e-05	0.944117	0.34512	0.383467
foreceps major	0.01	0.0107928	0.0168609	0.000112068	0.640109	0.522143	0.777261	-0.00515327	0.00676992	2.63719e-05	-0.761201	0.446545	0.510337	-0.00938725	0.0168233	8.47418e-05	-0.557991	0.576885	0.62366	0.00525519	0.00678722	2.74216e-05	0.774277	0.438775	0.461869
foreceps minor	5e-08	-0.0143402	0.0166505	0.000204313	-0.861244	0.389162	0.777261	-0.01086	0.00641784	0.00011763	-1.69216	0.0906302	0.15105	0.0292232	0.016692	0.000848831	1.75073	0.080078	0.106771	0.0118461	0.00642773	0.000139967	1.84296	0.0653481	0.0886075
foreceps minor	1e-06	-0.0116626	0.0166365	0.000135376	-0.701026	0.483333	0.777261	-0.0114836	0.00641818	0.000131511	-1.78923	0.0735912	0.127985	0.0306085	0.0166758	0.00093294	1.8355	0.0665148	0.0901895	0.0128392	0.00642806	0.000164398	1.99736	0.0457982	0.0631699
foreceps minor	5e-06	-0.00994201	0.0166355	9.83944e-05	-0.59764	0.550118	0.777261	-0.0122791	0.00641834	0.000150351	-1.91313	0.0557447	0.101354	0.031741	0.0166747	0.00100332	1.90355	0.0570497	0.0786892	0.0139612	0.00642814	0.000194377	2.17189	0.0298745	0.0477992
foreceps minor	1e-05	-0.0111251	0.0166328	0.000123243	-0.668869	0.503623	0.777261	-0.0112232	0.00641905	0.00012558	-1.74842	0.0804059	0.136861	0.0360202	0.0166701	0.00129242	2.16077	0.0307793	0.0512989	0.0130207	0.00642878	0.000169041	2.02538	0.0428405	0.0601271
foreceps minor	5e-05	-0.00540894	0.0166369	2.91207e-05	-0.325117	0.745111	0.876602	-0.00826273	0.00641996	6.8052e-05	-1.28704	0.198095	0.259797	0.028727	0.0166767	0.00082178	1.72259	0.08505	0.111541	0.0105412	0.00642975	0.000110765	1.63944	0.101135	0.132637
foreceps minor	0.0001	-0.0050743	0.0166322	2.56434e-05	-0.305089	0.760316	0.87724	-0.00773242	0.00641954	5.96054e-05	-1.20451	0.228404	0.294715	0.021867	0.0166764	0.000476343	1.31126	0.189856	0.233669	0.00968018	0.0064293	9.34233e-05	1.50563	0.132176	0.16522
foreceps minor	0.001	0.000854498	0.0166555	7.25175e-07	0.0513044	0.959086	0.959086	0.000733629	0.006423	5.36006e-07	0.114219	0.909065	0.920572	0.0229671	0.0167047	0.000523672	1.37489	0.169252	0.211565	0.0094265	0.00643234	8.85079e-05	1.46549	0.142803	0.174406
foreceps minor	0.01	0.0260915	0.0169034	0.000655985	1.54357	0.122782	0.613912	0.0105126	0.00643195	0.000109743	1.63444	0.10218	0.163489	-2.17248e-05	0.0169666	4.54438e-10	-0.00128044	0.998978	0.998978	-0.00310342	0.00644158	9.56653e-06	-0.48178	0.629967	0.637941
inferior longitudinal fasiculus	5e-08	-0.0181698	0.0115892	0.000308732	-1.56782	0.116966	0.613912	-0.0166553	0.00442944	0.000252927	-3.76014	0.00017004	0.00121499	0.0382472	0.0114956	0.0014464	3.32711	0.000881928	0.00391968	0.0136745	0.00438524	0.000172164	3.1183	0.00182016	0.00428272
inferior longitudinal fasiculus	1e-06	-0.0105467	0.0115804	9.80256e-05	-0.910736	0.362465	0.777261	-0.0180831	0.00442958	0.000287099	-4.08235	4.46617e-05	0.000565481	0.033254	0.011488	0.00109505	2.89466	0.00380712	0.0108775	0.0153465	0.00438538	0.000222298	3.49947	0.000466652	0.00138267
inferior longitudinal fasiculus	5e-06	-0.0112779	0.0115794	0.000113375	-0.973966	0.330106	0.777261	-0.0185655	0.00442971	0.000313979	-4.19114	2.78102e-05	0.000444963	0.0303145	0.0114882	0.000908736	2.63875	0.00833937	0.019622	0.0159464	0.0043855	0.000241879	3.63617	0.000277043	0.00130373
inferior longitudinal fasiculus	1e-05	-0.00948266	0.0115782	7.73219e-05	-0.819007	0.41281	0.777261	-0.0176874	0.00443021	0.000273336	-3.99246	6.54974e-05	0.000582199	0.0317341	0.0114866	0.000996035	2.76272	0.00574689	0.0148307	0.0154866	0.0043859	0.000226443	3.53099	0.000414429	0.00132617
inferior longitudinal fasiculus	5e-05	-0.00288111	0.0115815	4.76895e-07	-0.248768	0.803547	0.8806	-0.0134684	0.004431	0.000162999	-3.03957	0.00237055	0.00969205	0.0240239	0.0114924	0.000569184	2.09042	0.0366151	0.0583687	0.0120267	0.00438663	0.000135778	2.74168	0.00611501	0.0119317
inferior longitudinal fasiculus	0.0001	-0.00195129	0.0115789	4.72375e-06	-0.168521	0.866178	0.91093	-0.0105836	0.00443091	9.8806e-05	-2.38858	0.0169177	0.0410127	0.0221673	0.0114903	0.000484191	1.92921	0.0537441	0.0754303	0.00696599	0.00438658	3.81265e-05	1.58802	0.112288	0.142588
inferior longitudinal fasiculus	0.001	0.00914581	0.0115988	7.06449e-05	0.788511	0.430424	0.777261	-0.00180884	0.00443357	7.89316e-07	-0.407986	0.683286	0.728839	0.00998734	0.0115118	9.21128e-05	0.867572	0.385658	0.434544	0.00545769	0.00438883	2.46046e-05	1.24354	0.213675	0.251382
inferior longitudinal fasiculus	0.01	0.00873138	0.0117777	6.12752e-05	0.741346	0.458508	0.777261	0.00583447	0.00443976	2.78719e-05	1.31414	0.188806	0.251741	-0.00397493	0.0116928	5.5701e-06	-0.339947	0.733907	0.7625	-0.00382484	0.00439508	1.09004e-05	-0.870257	0.384165	0.412852
inferior-fronto-occipital fasiculus	5e-08	-0.00540666	0.0112309	1.42071e-05	-0.481408	0.630241	0.839016	-0.0212192	0.00441641	0.00040893	-4.80461	1.55566e-06	3.11133e-05	0.0413158	0.0115466	0.00168927	3.57816	0.000348302	0.00276029	0.0174937	0.00445777	0.000294695	3.92433	8.71063e-05	0.000631129
inferior-fronto-occipital fasiculus	1e-06	-0.00331643	0.0112214	5.1591e-06	-0.295546	0.767585	0.87724	-0.0220557	0.00441658	0.000453874	-4.99383	5.94228e-07	2.37691e-05	0.0425291	0.0115359	0.00179389	3.68667	0.000228883	0.0026158	0.0193085	0.00445784	0.000360386	4.33137	1.48519e-05	0.000287504
inferior-fronto-occipital fasiculus	5e-06	-0.00440502	0.0112205	4.03675e-06	-0.392589	0.694635	0.857385	-0.0224875	0.00441669	0.000460578	-5.09149	3.56734e-07	2.37691e-05	0.0414879	0.0115356	0.00170733	3.59651	0.000324686	0.00276029	0.0197186	0.00445795	0.000374729	4.42325	9.74623e-06	0.000287504
inferior-fronto-occipital fasiculus	1e-05	-0.00193809	0.0112193	1.31811e-05	-0.172747	0.862855	0.91093	-0.0213692	0.00441721	0.000422526	-4.83773	1.31779e-06	3.11133e-05	0.0427271	0.0115336	0.00181188	3.70457	0.00021334	0.0026158	0.0189996	0.00445839	0.000349664	4.26153	2.03461e-05	0.000287504
inferior-fronto-occipital fasiculus	5e-05	0.00525261	0.0112219	2.34418e-06	0.468068	0.63975	0.839016	-0.0155037	0.00441828	0.000220036	-3.50899	0.000450259	0.00225129	0.038208	0.0115384	0.00144638	3.31139	0.000932926	0.00392811	0.0149551	0.00445922	0.000214076	3.35374	0.000797953	0.00208475
inferior-fronto-occipital fasiculus	0.0001	0.00429181	0.0112191	4.88377e-06	0.382543	0.70207	0.857385	-0.0106335	0.00441831	0.000105086	-2.40669	0.0161019	0.0410127	0.0355461	0.0115369	0.00125126	3.08108	0.00207032	0.00752844	0.00936628	0.0044593	8.29683e-05	2.10039	0.0357	0.0549231
inferior-fronto-occipital fasiculus	0.001	0.0180253	0.0112359	0.000264174	1.60426	0.108701	0.613912	0.000656453	0.00442093	1.26732e-05	0.148488	0.881959	0.904573	0.0227092	0.0115601	0.000509535	1.96445	0.0495169	0.0707384	0.00402673	0.00446177	1.22174e-05	0.902496	0.366799	0.401971
inferior-fronto-occipital fasiculus	0.01	0.0248237	0.0114065	0.000505878	2.17627	0.0295675	0.313761	0.00587862	0.00442706	1.865e-05	1.32788	0.184224	0.249795	0.00304241	0.0117423	2.80235e-06	0.259099	0.795567	0.815966	-0.00710413	0.004468	4.46392e-05	-1.59	0.111842	0.142588
parahippocampal cingulum	5e-08	-0.00769045	0.0117657	5.65071e-05	-0.653635	0.513368	0.777261	-0.00774139	0.00471496	5.88394e-05	-1.64188	0.100622	0.163489	0.0242584	0.0116412	0.000577548	2.08384	0.0372101	0.0583687	0.012976	0.00463974	0.000162936	2.79671	0.00516494	0.0103299
parahippocampal cingulum	1e-06	-0.00424478	0.0117562	1.57469e-05	-0.361068	0.71806	0.857385	-0.00944628	0.00471519	8.79575e-05	-2.00337	0.0451438	0.0839884	0.0256683	0.0116307	0.000649596	2.20694	0.0273497	0.0473332	0.0133445	0.00463998	0.000171706	2.87598	0.0040297	0.00861278
parahippocampal cingulum	5e-06	-0.00634203	0.0117551	3.77291e-05	-0.539514	0.589549	0.799389	-0.010505	0.00471529	0.00010904	-2.22785	0.0258955	0.0545168	0.0232973	0.0116303	0.000534711	2.00316	0.0451975	0.0682227	0.0138512	0.0046401	0.000183703	2.9851	0.00283645	0.00630323
parahippocampal cingulum	1e-05	-0.00215835	0.0117538	2.47616e-06	-0.183631	0.854309	0.91093	-0.0111381	0.0047157	0.000122552	-2.36191	0.0181853	0.042789	0.0255876	0.0116285	0.00064712	2.20043	0.0278082	0.0473332	0.0149176	0.00464044	0.000213793	3.21469	0.0013068	0.00316801
parahippocampal cingulum	5e-05	0.00842062	0.0117567	6.84205e-05	0.716243	0.473865	0.777261	-0.00669513	0.00471645	4.35922e-05	-1.41953	0.155753	0.2186	0.0193968	0.0116334	0.000369497	1.66733	0.0954915	0.121259	0.0129872	0.00464107	0.00016189	2.79833	0.00513902	0.0103299
parahippocampal cingulum	0.0001	0.00924509	0.0117541	8.31392e-05	0.786542	0.431576	0.777261	-0.00862156	0.00471609	7.29239e-05	-1.82812	0.0675388	0.120069	0.0149662	0.0116321	0.000218848	1.28664	0.198263	0.240318	0.0123694	0.00464084	0.000147925	2.66535	0.00769374	0.0146547
parahippocampal cingulum	0.001	0.0191851	0.0117713	0.000362246	1.62981	0.103185	0.613912	-0.00704758	0.00471871	4.78536e-05	-1.49354	0.135304	0.196805	0.00414276	0.0116539	1.22761e-05	0.355482	0.722239	0.760252	0.0112644	0.00464335	0.000118352	2.42592	0.0152738	0.0269609
parahippocampal cingulum	0.01	0.0125582	0.0119549	0.000149201	1.05046	0.293541	0.777261	0.00675799	0.00472511	4.46128e-05	1.43023	0.152659	0.218084	-0.0101088	0.0118351	9.34138e-05	-0.85414	0.393056	0.436729	0.0040225	0.00465034	1.24178e-05	0.86499	0.387049	0.412852
superior longitudinal fasiculus	5e-08	0.00173393	0.0111816	1.97663e-05	0.15507	0.87677	0.91093	-0.00865782	0.0042546	5.54906e-05	-2.03493	0.0418639	0.079883	0.0348254	0.0115332	0.00119586	3.01957	0.00254024	0.00812878	0.0156969	0.00442825	0.000231228	3.54473	0.000393434	0.00131145
superior longitudinal fasiculus	1e-06	0.00661499	0.011172	1.39113e-05	0.592106	0.553798	0.777261	-0.00998565	0.00425481	7.58586e-05	-2.34691	0.0189345	0.0432788	0.0314683	0.0115247	0.000976546	2.73051	0.00633907	0.0153675	0.0172894	0.00442837	0.00027688	3.90423	9.46693e-05	0.000631129
superior longitudinal fasiculus	5e-06	0.00729522	0.0111712	2.17757e-05	0.653041	0.513751	0.777261	-0.0113345	0.0042549	0.000119991	-2.66386	0.00772771	0.026879	0.0265225	0.0115249	0.000691994	2.30132	0.0214024	0.0407666	0.0191962	0.00442833	0.000343954	4.33487	1.46177e-05	0.000287504
superior longitudinal fasiculus	1e-05	0.00753264	0.0111696	2.43999e-05	0.674388	0.500087	0.777261	-0.0113391	0.00425532	9.97628e-05	-2.66469	0.00770872	0.026879	0.0269811	0.0115234	0.000716495	2.34142	0.0192376	0.0393926	0.0186356	0.00442879	0.000327374	4.20782	2.5836e-05	0.000287504
superior longitudinal fasiculus	5e-05	0.00945235	0.0111718	5.11457e-05	0.846091	0.39753	0.777261	-0.00672591	0.004256	5.67646e-05	-1.58034	0.114037	0.178881	0.0243129	0.0115268	0.000580201	2.10924	0.0349582	0.0570745	0.0148407	0.00442962	0.000202255	3.35033	0.000807839	0.00208475
superior longitudinal fasiculus	0.0001	0.0106824	0.0111688	7.10867e-05	0.956448	0.338878	0.777261	-0.00137538	0.00425581	1.83452e-05	-0.323176	0.746563	0.785856	0.0193766	0.0115254	0.000366538	1.6812	0.0927673	0.1197	0.00909306	0.00442961	7.49042e-05	2.05279	0.0400988	0.0577195
superior longitudinal fasiculus	0.001	0.0224682	0.0111856	0.000426527	2.00867	0.0446098	0.382762	0.00420286	0.00425792	3.26137e-05	0.987067	0.323615	0.39907	0.0124589	0.011547	0.000146333	1.07897	0.280639	0.330163	0.0079116	0.00443183	5.4003e-05	1.78518	0.0742397	0.0989862
superior longitudinal fasiculus	0.01	0.0399877	0.0113495	0.00138266	3.52331	0.000428853	0.0343083	0.00403519	0.00426379	9.87557e-06	0.946388	0.343956	0.416917	0.00105738	0.0117272	6.04875e-06	0.0901648	0.928159	0.939908	-0.000860449	0.00443819	4.61431e-06	-0.193874	0.846275	0.846275
uncinate	5e-08	0.00136568	0.0111875	2.07464e-05	0.122072	0.902846	0.925996	-0.00939931	0.00462067	8.64319e-05	-2.03419	0.0419386	0.079883	0.046163	0.0116393	0.00211616	3.96613	7.37638e-05	0.0026158	0.00948897	0.00445686	8.70035e-05	2.12907	0.033254	0.0521632
uncinate	1e-06	0.00638929	0.0111774	1.12032e-05	0.571626	0.567593	0.782887	-0.010121	0.00462093	0.000100413	-2.19026	0.0285108	0.0584838	0.0440759	0.0116301	0.00193257	3.78981	0.000152001	0.0026158	0.0110931	0.00445703	0.000119671	2.48889	0.012818	0.0233055
uncinate	5e-06	0.00721981	0.0111764	2.26444e-05	0.645987	0.518308	0.777261	-0.0113552	0.00462105	0.000126823	-2.45727	0.0140034	0.0400098	0.0430938	0.0116297	0.0018478	3.7055	0.00021257	0.0026158	0.0107888	0.00445724	0.000112793	2.42052	0.0155025	0.0269609
uncinate	1e-05	0.00874676	0.0111748	4.33278e-05	0.782724	0.433815	0.777261	-0.0110406	0.00462149	0.00011977	-2.38896	0.0169004	0.0410127	0.0459957	0.0116268	0.0021057	3.95601	7.69504e-05	0.0026158	0.0105723	0.00445764	0.000108417	2.37173	0.0177093	0.0301435
uncinate	5e-05	0.0103441	0.0111771	6.96132e-05	0.925472	0.354752	0.777261	-0.0103947	0.00462203	0.000106013	-2.24894	0.0245213	0.0544919	0.0399749	0.011632	0.00159045	3.43664	0.000592344	0.00315917	0.00916097	0.00445824	8.06544e-05	2.05484	0.0399003	0.0577195
uncinate	0.0001	0.00728415	0.011175	2.33383e-05	0.651826	0.514534	0.777261	-0.00622667	0.00462193	3.7034e-05	-1.3472	0.177922	0.24541	0.0353829	0.0116317	0.00124543	3.04194	0.00235916	0.00786386	0.00312379	0.00445816	6.8992e-06	0.70069	0.4835	0.502338
uncinate	0.001	0.0198628	0.0111921	0.000325857	1.77472	0.0759869	0.50658	0.00399803	0.00462455	1.44287e-05	0.864523	0.387306	0.455654	0.0229169	0.0116558	0.000517802	1.96614	0.0493206	0.0707384	-0.00543307	0.00446048	2.67271e-05	-1.21804	0.223214	0.258798
uncinate	0.01	0.0254173	0.0113637	0.000545756	2.23672	0.0253352	0.313761	0.0125302	0.00463081	0.000154496	2.70584	0.00681593	0.0259654	0.0061218	0.0118393	3.11588e-05	0.517074	0.60512	0.645462	-0.00652811	0.00446671	3.97114e-05	-1.4615	0.143885	0.174406
ABCD: Adolescent Brain Cognitive Development Study, UKB: UK Biobank, PRS: polygenic risk score, SE: standard error, p: uncorrected, p FDR: false discovery rate corrected. Significant results are bold (p < 0.05 or p FDR < 0.05).

[truncated: 15 more sheets: S10, S11, S12, S13, S14, S15, S16, S17, S18, S19, S20, S21, S22, S23, S24]
